# Supplementary material for: Therapeutic targeting nudix hydrolase 1 creates a MYC-driven metabolic vulnerability
Source: Nat Commun. 2024 Mar 16;15:2377. doi: 10.1038/s41467-024-46572-6 (PMC10944511; doi:10.1038/s41467-024-46572-6)
Supplement: Supplementary file 5 — Supplementary Dataset 1 [file 41467_2024_46572_MOESM5_ESM.xlsx]

## Sheet: Sheet3
GENE	LogFC	P value
NUDT1	-4.1393	0.0057563
SLC25A51	-4.01438	0.021585
GSTM1	-4.01335	0.020359
PPCDC	-3.9559	0.012676
SLC29A3	-3.95405	0.0045232
SDHA	-3.88988	0.036213
PCBD1	-3.82175	0.020341
CKMT1A	-3.82086	0.041982
NUDT5	-3.77791	0.00089599
KCNN4	-3.6497	0.044261
UST	-3.62498	0.010714
NOX3	-3.60628	0.023074
SULT1C2	-3.57716	0.031154
SATL1	-3.51218	0.0012493
NPC1	-3.50225	0.019829
FPGT	-3.49655	0.010422
NT5DC1	-3.44696	0.010559
ATP10B	-3.42586	0.0024861
ALDOC	-3.41942	0.0022842
SLC23A3	-3.3963	0.03097
AK2	-3.38437	0.033112
HMBS	-3.37394	0.0022553
GSR	-3.36897	0.014111
MT-ATP8	-3.36824	0.0012493
KCND2	-3.33381	0.00024338
UGT2A2	-3.33028	0.0098595
IDH3B	-3.32874	0.0045196
ATP2B1	-3.30214	0.036281
CYP7B1	-3.28128	0.0023923
MGLL	-3.2753	0.04037
ALDH1L2	-3.25629	0.020669
HS3ST2	-3.24875	0.0091168
MAN1A2	-3.23873	0.034104
EBP	-3.23432	0.021585
KCNJ6	-3.20457	0.041713
ACADS	-3.16902	0.025764
CLC	-3.16819	0.020932
HSDL1	-3.15614	0.014893
SULT6B1	-3.13311	0.0015594
CHST11	-3.11933	0.041124
CHRND	-3.09773	0.0031098
CERS6	-3.05065	0.043402
NDST3	-3.0293	0.0045016
PNPLA7	-2.9833	0.0078188
UPP2	-2.97271	0.039833
CYP4F8	-2.96723	0.017183
ST3GAL5	-2.96512	0.0067118
SLC39A5	-2.94141	0.001015
KCNG4	-2.92685	0.035164
SLC43A3	-2.91936	0.0078728
ADH7	-2.90463	0.010747
UQCR10	-2.86416	0.041434
SLC34A2	-2.85409	0.021419
LTA4H	-2.82273	0.014168
ATP6V0A2	-2.82102	0.012492
SLC39A1	-2.81772	0.010213
PNPLA3	-2.80574	0.030076
GLS	-2.79468	0.016184
RDH11	-2.78885	0.017543
CRYL1	-2.77276	0.049471
SLC5A8	-2.76956	0.018924
GRHPR	-2.76071	0.0042312
CACNB3	-2.74775	0.0015414
ATP4B	-2.74618	0.0014765
TECR	-2.74008	0.031115
STARD7	-2.73554	0.0068993
SLC36A1	-2.73252	0.0003227
GRIA3	-2.70667	0.031154
PLPPR5	-2.68764	0.031032
SLCO1A2	-2.6711	0.014868
CPOX	-2.63529	0.026806
GLB1	-2.62526	0.022436
DHODH	-2.62057	0.0045124
GNPTAB	-2.60641	0.011702
DPYSL3	-2.59939	0.0018767
PLA2G15	-2.57259	0.0023887
FUT6	-2.57053	0.015758
ISCA2	-2.551	0.033465
TST	-2.54374	0.0040833
ST8SIA2	-2.50097	0.00056788
HLCS	-2.44518	0.016072
ATP6V1H	-2.44198	0.026406
SLC35A1	-2.43947	0.028418
KCNC3	-2.42589	0.048721
GLTP	-2.39811	0.011716
AQP5	-2.36286	0.047664
ACAT2	-2.35249	0.0088608
TPCN1	-2.35207	0.027246
B3GALT4	-2.3402	0.047185
SOAT2	-2.33429	0.012578
AGXT	-2.33172	0.033732
PIGF	-2.3306	0.031111
MAN1B1	-2.32441	0.038063
TRPM4	-2.30472	0.020096
MOCOS	-2.30187	0.036281
HSDL2	-2.29255	0.019404
CHST9	-2.28595	0.023269
NAGS	-2.2712	0.033343
NDUFA13	-2.2607	0.013317
ELOVL5	-2.25634	0.0076926
MMAA	-2.25478	0.016205
PTGES3	-2.23872	0.026546
NQO2	-2.22395	0.046233
BAAT	-2.21677	0.025445
TYR	-2.20446	0.010451
SLC26A11	-2.19217	0.024992
SLC2A5	-2.17372	0.038063
ACHE	-2.1675	0.026745
ALDH1A2	-2.1596	0.025111
IMPAD1	-2.15854	0.040633
SEPHS2	-2.1448	0.0088103
PLA2G4C	-2.12056	0.016443
ACOT1	-2.11175	0.049817
GLRX2	-2.10932	0.037122
SLC7A7	-2.10579	0.024646
UGT2B11	-2.10088	0.036642
ADAD1	-2.07424	0.045674
SLC45A1	-2.06354	0.027718
DGAT1	-2.04908	0.038261
GGT7	-2.04067	0.029766
KCNA6	-2.0269	0.03723
CA1	-2.00955	0.018214
SLC10A1	-2.00817	0.044672
ATP8B2	-1.97977	0.020038
PKLR	-1.9753	0.049745
SLC24A3	-1.96958	0.040846
SLC1A5	-1.95626	0.016797
GLT6D1	-1.9512	0.049655
IDI1	-1.91772	0.012639
WWOX	-1.89129	0.001774
PCYOX1L	-1.87114	0.036101
FTCD	-1.84084	0.006052
ALDH3A2	-1.83623	0.014143
HACL1	-1.82921	0.036732
UEVLD	-1.82792	0.019566
PKD2L1	-1.82767	0.0040437
TRPA1	-1.82697	0.035924
NDUFV1	-1.8257	0.019829
CES2	-1.82275	0.014111
ATP6V1D	-1.81781	0.049932
PDHA1	-1.75283	0.028803
ATP9B	-1.74871	0.025946
ATP10D	-1.7285	0.028771
SLC1A4	-1.71452	0.03516
GABRA4	-1.69521	0.020889
ATP7A	-1.68945	0.047661
KDSR	-1.68483	0.035456
LCTL	-1.66884	0.022991
CHRNA9	-1.65863	0.044711
APRT	-1.65305	0.02465
SLC25A26	-1.64274	0.0454
CA2	-1.64203	0.026431
HSD17B11	-1.63809	0.048977
KCNK17	-1.63709	0.014774
SLC45A4	-1.60789	0.049157
SLC25A4	-1.60154	0.033462
CA8	-1.60102	0.049471
FAAH	-1.60066	0.035456
PIGB	-1.59898	0.016104
CERS3	-1.59292	0.036281
HCCS	-1.54128	0.048609
GSTA3	-1.52536	0.027841
SV2C	-1.51054	0.013389
SLC22A24	-1.49321	0.046236
DCXR	-1.45767	0.020932
ST6GAL1	-1.45734	0.024707
HTR3A	-1.41309	0.030909
SLC8A2	-1.40901	0.030177
GGT6	-1.39594	0.033833
CNP	-1.38889	0.014918
NEU1	-1.36983	0.049658
NAGA	-1.36769	0.0057239
UGT2B10	-1.32611	0.026809
FLVCR1	-1.3094	0.008475
SLC5A5	-1.3016	0.036321
CERKL	-1.29624	0.036105
PON2	-1.28005	0.021311
SV2B	-1.2726	0.040006
SLC26A4	-1.25703	0.033678
IP6K3	-1.21926	0.010678
LPPR2	-1.2185	0.007469
FAH	-1.2126	0.039635
NDUFS3	-1.18958	0.00040924
GSTCD	-1.17469	0.021123
PDE6B	-1.15324	0.033959
KCTD20	-1.0903	0.049528
DLST	-1.05651	0.020929
TCN1	-1.03395	0.032499
CACNB1	-1.02538	0.049467
