# Supplementary material for: Therapeutic targeting nudix hydrolase 1 creates a MYC-driven metabolic vulnerability
Source: Nat Commun. 2024 Mar 16;15:2377. doi: 10.1038/s41467-024-46572-6 (PMC10944511; doi:10.1038/s41467-024-46572-6)
Supplement: Supplementary file 6 — Supplementary Dataset 2 [file 41467_2024_46572_MOESM6_ESM.xlsx]

## Sheet: myc_sgRNA_lib_rmdup
id	gRNA.sequence	Gene
A1CF_1	AACAGGAAGAATTCAGTTAT	A1CF
A1CF_10	CTCTGAAGAGATGATTGAAA	A1CF
A1CF_11	TGCTAGGGTGACTTCAATGG	A1CF
A1CF_12	TAGATGGAAGCAGTGTGTCT	A1CF
A1CF_13	GCAGAAATGGGCGCCTCTTA	A1CF
A1CF_14	ACAGGAAGAATTCAGTTATG	A1CF
A1CF_15	TGGATTGAGCGGCACTCAGA	A1CF
A1CF_2	GAATTCAACAATATCAAACC	A1CF
A1CF_3	ACAACTGCCGATTATTTGTT	A1CF
A1CF_4	TCAAATCACAAATCCGGGGA	A1CF
A1CF_5	GCAATTCCTGGCCTCAAAAA	A1CF
A1CF_6	GAGATGAAAAAGGTTACTGA	A1CF
A1CF_7	CCAGCGCACAGGATATAGCT	A1CF
A1CF_8	AGTTATGTTAGGTATACCCG	A1CF
A1CF_9	CAACTGCCGATTATTTGTTG	A1CF
A4GALT_1	GGGTGGGGTGGGGGGTGTCA	A4GALT
A4GALT_10	CTTCCACATGAGTGCGATCC	A4GALT
A4GALT_11	GGACCAGCACGTGGGATTCG	A4GALT
A4GALT_12	CCTCCAGGATCGCACTCATG	A4GALT
A4GALT_2	GCGGAACCTGACCAACGTGC	A4GALT
A4GALT_3	CATGATCTACTGGCACGTTG	A4GALT
A4GALT_4	ATGATCTACTGGCACGTTGT	A4GALT
A4GALT_5	TCACCCCGAATCCCACGTGC	A4GALT
A4GALT_6	GGGTGCCCAGCACGTTGGTC	A4GALT
A4GALT_7	ACCCCTGGCCGACTGGTACG	A4GALT
A4GALT_8	TCGTCTCCATCATGATCTAC	A4GALT
A4GALT_9	GGATTCGGGGTGAGTTCTGG	A4GALT
A4GNT_1	TCCATGCATTCCCACAAAAA	A4GNT
A4GNT_10	GTTGTCTATTGCTGACAGGA	A4GNT
A4GNT_11	ACCCCATCTCCTATCGAGAG	A4GNT
A4GNT_12	CAAGCAGCAAGGTGACTGAC	A4GNT
A4GNT_2	GCCATCATCTGGAAATACGG	A4GNT
A4GNT_3	GGCAGCAGACTCTACGGAAC	A4GNT
A4GNT_4	CCCTGGTGGGACTTGAAAGA	A4GNT
A4GNT_5	GAGATGGGGTAAAATCTTTG	A4GNT
A4GNT_6	AAATCTTTGGGGGTGTAAGA	A4GNT
A4GNT_7	GCTTCTCGGTACTCTAGTAA	A4GNT
A4GNT_8	CACTATAATTCAGCCATTTG	A4GNT
A4GNT_9	GATTTATCCTGAGTGGCCTG	A4GNT
AACS_1	AATATGACTCAACGGACCAA	AACS
AACS_10	GACTGCCTTTGAACCACTCG	AACS
AACS_11	ATGCTGGCTGCGGCAAGCAT	AACS
AACS_12	TCACATTCACACCGAAGTCC	AACS
AACS_2	CGACTGCCTTTGAACCACTC	AACS
AACS_3	CCAAGGAGGAGCGCCCCGGT	AACS
AACS_4	TAGGTTGTGGACACATCGAA	AACS
AACS_5	CAACAGTGAGCACGCTGTCG	AACS
AACS_6	GATGTCCCCGAGTGGTTCAA	AACS
AACS_7	ACTGTTGGGTAAATAACCTG	AACS
AACS_8	CTCACATTCACACCGAAGTC	AACS
AACS_9	CTTCTCACGTGTGTATGATG	AACS
AADAC_1	GCCTCTCCCAGATAACGTTG	AADAC
AADAC_10	CCTTAAAGGAATCCATAAAA	AADAC
AADAC_11	ATGGCTCCTCAACGTTATCT	AADAC
AADAC_12	TCCTCAACGTTATCTGGGAG	AADAC
AADAC_2	GAATCTGACCATGAGTGATT	AADAC
AADAC_3	TTCCACAGGTACATGTTGTC	AADAC
AADAC_4	ATGGATTCCTTTAAGGTTGT	AADAC
AADAC_5	AGCTCAGAACTGCCATAATT	AADAC
AADAC_6	CTCCCTGAGAGGTTTATAAA	AADAC
AADAC_7	CATGGCTCCTCAACGTTATC	AADAC
AADAC_8	ATCCAGGGTTCCTAGATGTG	AADAC
AADAC_9	CAGAAATACCGATTCTCTCA	AADAC
AADACL2_1	CCCGCAATGCAGATTCGGGT	AADACL2
AADACL2_10	TTTGGCAAGTACAATCGTAC	AADACL2
AADACL2_11	CGCTAAAACTTGTACATTTA	AADACL2
AADACL2_12	GAATCTGTTATCTGTAAGCC	AADACL2
AADACL2_2	AAACTTGTACATTTACGGTA	AADACL2
AADACL2_3	TCCCGCAATGCAGATTCGGG	AADACL2
AADACL2_4	TAACTAAGTCCTCCAAGAAT	AADACL2
AADACL2_5	TGACTTCCTGAATAGATGGA	AADACL2
AADACL2_6	TGTTTGCCGTCCATCTATTC	AADACL2
AADACL2_7	CCCACCCGAATCTGCATTGC	AADACL2
AADACL2_8	AGCAACAGCGGTCACTCAAC	AADACL2
AADACL2_9	TCCCACCCGAATCTGCATTG	AADACL2
AADACL3_1	CCTGGCATCGTGTACTACCA	AADACL3
AADACL3_2	TGTGAAGCTGTACCAATCCA	AADACL3
AADACL3_3	AAAGTATGATCCCGATGTTG	AADACL3
AADACL3_4	GTGGTCACGGATTTCCGCTT	AADACL3
AADACL3_5	CCGTGGTAGTACACGATGCC	AADACL3
AADACL3_6	AGCCTGAGTGTTCTCACTAG	AADACL3
AADACL3_7	TCGGGATCATACTTTAGCGG	AADACL3
AADACL3_8	GGACTCTCAGTTTCACAGGG	AADACL3
AADACL3_9	GAAATCCGTGACCACAACAT	AADACL3
AADACL4_1	TGCAGGAATCTCAACTTGGC	AADACL4
AADACL4_10	CCAAGAGTAGCACTAGCCAG	AADACL4
AADACL4_11	ACCCAGGCTCCCAAATACTG	AADACL4
AADACL4_12	GGTAGAAGATGATGCCTCGC	AADACL4
AADACL4_2	CATCATCTTCTACCATGGAG	AADACL4
AADACL4_3	GGCATCATCTTCTACCATGG	AADACL4
AADACL4_4	GCAATGCAGGAATCTCAACT	AADACL4
AADACL4_5	TGCCAAGAGTAGCACTAGCC	AADACL4
AADACL4_6	TAGAAGATGATGCCTCGCCG	AADACL4
AADACL4_7	CAAGGTAGCAGGGATATCCG	AADACL4
AADACL4_8	TGATAGCGTGAGAATTAAAA	AADACL4
AADACL4_9	GCAGGATGCTGCAAGGTAGC	AADACL4
AADAT_1	TGAAGAGTTCCTGAATAAGC	AADAT
AADAT_10	GAATTACGCACGGTTCATCA	AADAT
AADAT_11	AATAAGCAGGTTCATCTAGG	AADAT
AADAT_12	CCAAATGGCAACAACCCTAC	AADAT
AADAT_2	CTTACCTGGTTAAAAGTGCT	AADAT
AADAT_3	CATCTCTTCTCCAAATTGGA	AADAT
AADAT_4	TCTGGAAAGTATGTCTCTTA	AADAT
AADAT_5	AGTATGTCTCTTAGGGAATC	AADAT
AADAT_6	TATCACAGCTTCTACACGAA	AADAT
AADAT_7	CAGCCAACAAGGTCTTTGTA	AADAT
AADAT_8	TGGTTAATGAGTTTCCAGTA	AADAT
AADAT_9	ATTAACCAGTGAACGCAAAA	AADAT
AANAT_1	CGTGGGGCCTCAGGTTTCAG	AANAT
AANAT_10	AGGCAGCGAAACTCACTGGC	AANAT
AANAT_2	CATGGAGCCACAGTCTATGA	AANAT
AANAT_3	GAGCCCACGGTGATGGCGCA	AANAT
AANAT_4	AGGTTCAGCTTCCACGCCGT	AANAT
AANAT_5	CAGGGACAGCTCTGGACATA	AANAT
AANAT_6	GCCTTTGAGATCGAGCGTGA	AANAT
AANAT_7	GGCCCCTGCGCCATCACCGT	AANAT
AANAT_8	CACAGCCTTCATCTCCGTCT	AANAT
AANAT_9	ACAGCTCTGGACATAGGGTC	AANAT
AASDH_1	GCCTATGTTCTACATACATC	AASDH
AASDH_10	AAGTCTGAGAATAAGCTCAG	AASDH
AASDH_11	CCTATGTTCTACATACATCA	AASDH
AASDH_12	AAATGAGTTGATAATGACGG	AASDH
AASDH_13	ACAGAAGGATCGAAGGTCAG	AASDH
AASDH_14	AAAGTGGGTATTACAACCAG	AASDH
AASDH_15	CCCTGATGTATGTAGAACAT	AASDH
AASDH_16	CAAGTTGGGCGACCATTTAT	AASDH
AASDH_17	TAAGGCTGCCTCCTGTTATA	AASDH
AASDH_18	GTATCACAGAGGTATCAAGT	AASDH
AASDH_19	GAGATTCCTTAAAGTCCATC	AASDH
AASDH_2	TTTGGTACTATACACTTATG	AASDH
AASDH_20	GGGAGCAACTTGACGGAAGT	AASDH
AASDH_21	TCTTCAGGAATTGGTGCATA	AASDH
AASDH_22	ACTCAGCGACATTAATCAAG	AASDH
AASDH_23	ATGTGTAGATGCTTCACCGC	AASDH
AASDH_24	CGATAGGTACATAAGCAGCC	AASDH
AASDH_25	GTCTTGTAGGTGTAGTAAAC	AASDH
AASDH_26	TTCCCATTCTCATAGAATGA	AASDH
AASDH_27	TGAAACTGAGTCAGAAGGAC	AASDH
AASDH_28	GAGGAGCCGGATGGACTTTA	AASDH
AASDH_29	TACATACATCAGGGACTACA	AASDH
AASDH_3	AAATGGAGTTACATGTGAGG	AASDH
AASDH_30	TAATGTTTATGGTATCACAG	AASDH
AASDH_4	AGTCTGAGAATAAGCTCAGT	AASDH
AASDH_5	GCAAAACAGTCACTCTATGA	AASDH
AASDH_6	TCGATAGGTACATAAGCAGC	AASDH
AASDH_7	TATCACAGAGGTATCAAGTT	AASDH
AASDH_8	CAAAAGCATTAATCTCATTG	AASDH
AASDH_9	TCTCTACCATTTACATCCCA	AASDH
AASDHPPT_1	GCTGAACCTGAGCTGCAAGT	AASDHPPT
AASDHPPT_10	CCATGGCTGCCTTAGCGTCC	AASDHPPT
AASDHPPT_11	CCAAGCAGAACCGTTTGGCA	AASDHPPT
AASDHPPT_12	ACCCGATGGATCTAGACATC	AASDHPPT
AASDHPPT_2	TGCAAACGAATATGATTCCA	AASDHPPT
AASDHPPT_3	GAGCCGAGCCGAATGGCTGC	AASDHPPT
AASDHPPT_4	CGTCCCGGGCAAAGACGAAC	AASDHPPT
AASDHPPT_5	AACTTTAACATCTCTCATCA	AASDHPPT
AASDHPPT_6	AAATTGCCTCTGGGTTGGTT	AASDHPPT
AASDHPPT_7	TCTCCATTAAACTTGGATAT	AASDHPPT
AASDHPPT_8	CCCTGCCAAACGGTTCTGCT	AASDHPPT
AASDHPPT_9	TCAGAAGCTTTAAGGATGAG	AASDHPPT
AASS_1	TCAAGATGCTGCAAGTACAT	AASS
AASS_10	AAGCTGTGTTGGCCGTCCGG	AASS
AASS_11	TGTGGTGAAGACCCTTGGAG	AASS
AASS_12	TCGGCGGGCCATTCATGATA	AASS
AASS_2	GAGGGAGGATGTGAACGCCT	AASS
AASS_3	ATGCTGCAAGTACATAGGAC	AASS
AASS_4	TCTTGATACAGCCTTCGAAT	AASS
AASS_5	GCAAGTACATAGGACTGGAC	AASS
AASS_6	TGAATGGCCCGCCGATTCGA	AASS
AASS_7	TCTTCACCACAAAGCTGTGT	AASS
AASS_8	GATACAGCCTTCGAATCGGC	AASS
AASS_9	CAAGACCTTGTATCCCAGAT	AASS
ABAT_1	CCACATGAAGATGGTCTTTA	ABAT
ABAT_10	TGCAGCTTGACTAATGTGTC	ABAT
ABAT_11	CAGCCGTGGGAACGGTGCGA	ABAT
ABAT_12	GTGAATGGCTTTAGAGTGCG	ABAT
ABAT_2	TTCTCCACAAAGTTCTCCGG	ABAT
ABAT_3	GGAGACGTGCATGATTAACC	ABAT
ABAT_4	TGTGGACGGCAACCGAATGC	ABAT
ABAT_5	ATCAAATTCAACGTCGACTT	ABAT
ABAT_6	CCAGAGGGTATTTCAGCCGT	ABAT
ABAT_7	AGAGAGCCGAGGCAATTACC	ABAT
ABAT_8	AGCCGTGGGAACGGTGCGAT	ABAT
ABAT_9	CAACAGCCTCAAAATGCGGT	ABAT
ABCA1_1	GGAGTCGGGTAACGGAAACA	ABCA1
ABCA1_10	CTTACATTCATGTTGTTCAT	ABCA1
ABCA1_11	GTTAAAGTTTCCAACAACTC	ABCA1
ABCA1_12	TGAGCTTTGTGGCCTACCAA	ABCA1
ABCA1_2	GAGTCGGGTAACGGAAACAG	ABCA1
ABCA1_3	GGTAGCCTTGCAAAAATACC	ABCA1
ABCA1_4	GGGGAGGCTCCCGGAGTTGT	ABCA1
ABCA1_5	GGAGAGAGAGGTTGTGATAC	ABCA1
ABCA1_6	TCAGAAGAGATGATTCAACT	ABCA1
ABCA1_7	AGGATCAGGAAGATAAATAG	ABCA1
ABCA1_8	CCTCCCCAGGAGTCGGGTAA	ABCA1
ABCA1_9	GCAGAGGGCATGGCTTTATT	ABCA1
ABCA10_1	TCCTTATTAAAACACTCATG	ABCA10
ABCA10_10	GAGGAGTTGACATCAGTTAT	ABCA10
ABCA10_11	CAGAGTGCTCCTTTATAACT	ABCA10
ABCA10_12	AAGGAGCACTCTGAATACAC	ABCA10
ABCA10_2	ATCCCAATTGTATTTCATAC	ABCA10
ABCA10_3	ATATCGCCTGAAGTTTAATT	ABCA10
ABCA10_4	CACAACAAATCATTCTGTAA	ABCA10
ABCA10_5	AAGCCAGTATGAAATACAAT	ABCA10
ABCA10_6	TTCACACTCTATAGCTTATA	ABCA10
ABCA10_7	TTGCATCATTAAATGTTGCA	ABCA10
ABCA10_8	ATAAGGAAACCTATGCTCGC	ABCA10
ABCA10_9	TGCATCATTAAATGTTGCAA	ABCA10
ABCA12_1	TCCGATGAGGTAAGACTGCC	ABCA12
ABCA12_10	TTTCTCACACATGCCAAGTA	ABCA12
ABCA12_11	GGCACTGCAAATGAATTACT	ABCA12
ABCA12_12	CAGCTCTCTGATATGAGCTT	ABCA12
ABCA12_13	CAGTGCCTGTTCTAGAAACC	ABCA12
ABCA12_14	AATGGAAAGAATCCAGTACT	ABCA12
ABCA12_15	AAGCAGATCTTGTGGGCCAT	ABCA12
ABCA12_16	AGCAGATCTTGTGGGCCATA	ABCA12
ABCA12_17	CCCGGAACATATACTTTCAA	ABCA12
ABCA12_18	TAGTCCTTATATTCCTTACT	ABCA12
ABCA12_19	CCAGTACTAGGAAGGTTTCG	ABCA12
ABCA12_2	CATTGAAAGTATATGTTCCG	ABCA12
ABCA12_20	TCCCAGTCCAAGTTCTGATT	ABCA12
ABCA12_21	GAACAACAGGAATGTCCAAC	ABCA12
ABCA12_22	CCTCGAAACCTTCCTAGTAC	ABCA12
ABCA12_23	CAAGATCTGCTTCGTAGGAA	ABCA12
ABCA12_24	CCACACATGCGTTATATTAT	ABCA12
ABCA12_3	GAAAGAAGGCATGCATCACT	ABCA12
ABCA12_4	AGATTATTTCTCAGGTGTTC	ABCA12
ABCA12_5	CAGCTATTCAGGATACATTG	ABCA12
ABCA12_6	CCGATAATATAACGCATGTG	ABCA12
ABCA12_7	AAAATTGGCTAGGTGTAAAA	ABCA12
ABCA12_8	GTCCGATGAGGTAAGACTGC	ABCA12
ABCA12_9	TTTCATTGCATCTTCTAGTT	ABCA12
ABCA13_1	CAAAGCCTTCTTTGTAACAC	ABCA13
ABCA13_10	TTCTTTGTAACACTGGATCA	ABCA13
ABCA13_11	CAAAGAAGGCTTTGAACAAA	ABCA13
ABCA13_12	AAAGAAGGCTTTGAACAAAG	ABCA13
ABCA13_2	TTTAAAAGAGATACAAGACC	ABCA13
ABCA13_3	CCCCAAGAAAGTCAACAACC	ABCA13
ABCA13_4	GAACTGTCAGAATTACAAAC	ABCA13
ABCA13_5	TCCACAGCAGGGCTTTGAAC	ABCA13
ABCA13_6	GGATCTCAATAAGACCGAGG	ABCA13
ABCA13_7	GATGGATCTCAATAAGACCG	ABCA13
ABCA13_8	TCCATCAGCAGCCTCATATC	ABCA13
ABCA13_9	TTGATCCAGTGTTACAAAGA	ABCA13
ABCA2_1	AGAACGTGACGCTCAAACGC	ABCA2
ABCA2_10	GGAGCCCTGGAGCCGCCTAG	ABCA2
ABCA2_11	CTCACCTCCATCCGGAACAG	ABCA2
ABCA2_12	ACGGGCGGCCAAGAGTGCTT	ABCA2
ABCA2_13	AGTGCTTGGGCCGTGCTATT	ABCA2
ABCA2_14	GAGCCCTGGAGCCGCCTAGG	ABCA2
ABCA2_2	GACGGCCAGCGAGACGAGTT	ABCA2
ABCA2_3	CCTGGATGCCCCCAACGGCT	ABCA2
ABCA2_4	AATCGCGGGACGGACCCACC	ABCA2
ABCA2_5	GGCTGCTCGGAATCGCGGGA	ABCA2
ABCA2_6	GGGCACAGCGATTGCATGAC	ABCA2
ABCA2_7	GCAGGATGTGGATGTCCTGT	ABCA2
ABCA2_8	GGAAGCCGAACTCGTCTCGC	ABCA2
ABCA2_9	GCAGGATGCCGGCAGACGTC	ABCA2
ABCA3_1	ACCAGGTTCTCCGCCATCAG	ABCA3
ABCA3_10	AGGGAACCTACATCCCCTGA	ABCA3
ABCA3_11	AATTACATGTGGACCCAAAC	ABCA3
ABCA3_12	GCACTTGTGATCAACATGCG	ABCA3
ABCA3_2	TCTGCGATGAACGGCGGGTA	ABCA3
ABCA3_3	CTGCGATGAACGGCGGGTAC	ABCA3
ABCA3_4	CAGCTGGCGTGTGGCGGCAT	ABCA3
ABCA3_5	AGGACTTTGAGGACTACATT	ABCA3
ABCA3_6	AGCTCCTGGATGGACTGGCC	ABCA3
ABCA3_7	GAAGGTCCTGGTGACGGTCC	ABCA3
ABCA3_8	GGCGTGTGGCGGCATCGGCA	ABCA3
ABCA3_9	ACACACGGAGAAATTACATG	ABCA3
ABCA4_1	AGAACTGGACCCTGCGGAAA	ABCA4
ABCA4_10	GCTGAGGGCATCGCCTTGTT	ABCA4
ABCA4_11	GAACGGCTGTCTAGGAGTGT	ABCA4
ABCA4_12	GTTCCACCACAAAGCGAATC	ABCA4
ABCA4_2	CTATCCACTGTAGGGTGCCC	ABCA4
ABCA4_3	TCTCCCAGGGCACCCTACAG	ABCA4
ABCA4_4	AGAACGGCTGTCTAGGAGTG	ABCA4
ABCA4_5	GGACTTGAGAGTTGATCAGA	ABCA4
ABCA4_6	TAGGAAGAGGAATACGAATA	ABCA4
ABCA4_7	GGCTCTCTGGTGCATTCATG	ABCA4
ABCA4_8	GAGTGTCTTCTATCCACTGT	ABCA4
ABCA4_9	AGTGTCTTCTATCCACTGTA	ABCA4
ABCA5_1	ATTGCCAAAAAGTATCCAAA	ABCA5
ABCA5_10	GAAAGAGTAAACTTGTCCAT	ABCA5
ABCA5_11	CATAGATGCTGCCATTATAC	ABCA5
ABCA5_12	ATTCTTCAGTAGAAGTGTTC	ABCA5
ABCA5_2	TGGCTGTTCAAAATCATGTG	ABCA5
ABCA5_3	CAATTAGGGAGGTAGGAGTT	ABCA5
ABCA5_4	ACTTGTATATAGAAGAACCC	ABCA5
ABCA5_5	CTGCTTGTAATATTAGTCAC	ABCA5
ABCA5_6	AACCAAAAAGAGTAGTGTTC	ABCA5
ABCA5_7	GAAGATACTGGAATCATATC	ABCA5
ABCA5_8	ACCACACCTACAAAGTTGCT	ABCA5
ABCA5_9	GTCAACTAAAGCTGTTATTA	ABCA5
ABCA6_1	TTGACCAAATACTGGAATAG	ABCA6
ABCA6_10	CTCACCAGAATGCTGAATCT	ABCA6
ABCA6_11	GCCAGTCATGACTATAATTT	ABCA6
ABCA6_12	CATGTACATTGACCAAATAC	ABCA6
ABCA6_2	AAATCCTCTATTCCAGTATT	ABCA6
ABCA6_3	TCACAGGAACAAGTGTCATT	ABCA6
ABCA6_4	AGCCAGTCATGACTATAATT	ABCA6
ABCA6_5	AAGATGATTCCCATAGCATA	ABCA6
ABCA6_6	TCCTGGGGTCTAATCTATGC	ABCA6
ABCA6_7	ACCCAAATTATAGTCATGAC	ABCA6
ABCA6_8	ACACCAAAGGACTAATGCTA	ABCA6
ABCA6_9	TGGTCTCATCTACTTGCTAT	ABCA6
ABCA7_1	GAGGCCACAGCAATTCGACC	ABCA7
ABCA7_10	CCAATCAGCTCCGAGCAGGC	ABCA7
ABCA7_11	ACTAGCCTCGTACCAGTTGA	ABCA7
ABCA7_12	AGCCTCGTACCAGTTGAGGG	ABCA7
ABCA7_2	GCTGAGGGCTGCACGCAGCA	ABCA7
ABCA7_3	AGTAGCTTCCCGAGGATCAG	ABCA7
ABCA7_4	TCCCAGCACAGTGCGGGCAT	ABCA7
ABCA7_5	GCTGACGTCACTGCTGCGCA	ABCA7
ABCA7_6	CTGCTTGGTTGGTTGAGGCT	ABCA7
ABCA7_7	TTCCGGGTAAAAGGTGTATC	ABCA7
ABCA7_8	CGTCACTGCTGCGCACGGTA	ABCA7
ABCA7_9	GGAAGAATTTCATGTATCGC	ABCA7
ABCA8_1	CATTCCTTCATTGGTCAATC	ABCA8
ABCA8_10	ATGAGATTTGAGCCGTCCGA	ABCA8
ABCA8_11	CACTTGCCTCTATCTGGCAT	ABCA8
ABCA8_12	CACTGCTAAACATTCTTAGT	ABCA8
ABCA8_2	CAGTGTGTGTCAACAAACTT	ABCA8
ABCA8_3	AAATCGCCAATGCCAGATAG	ABCA8
ABCA8_4	ATTTGACACTTGCCTCTATC	ABCA8
ABCA8_5	GAGGAGGAACACGACCAGGC	ABCA8
ABCA8_6	AACACAAAAGACTGATCACG	ABCA8
ABCA8_7	GTCTTCGGGATTCAGCGTTC	ABCA8
ABCA8_8	AACTCCTGATTGACCAATGA	ABCA8
ABCA8_9	ATGAAGATGCATTCCTTCAT	ABCA8
ABCA9_1	CAGGAAGAACAATCATGGGG	ABCA9
ABCA9_10	AATGAAAAGACAGACCTTGT	ABCA9
ABCA9_11	AGCAAGAGACGCATGAGCGT	ABCA9
ABCA9_12	GAGCAAGAGACGCATGAGCG	ABCA9
ABCA9_2	GATAAAGAAACCTTTCCTTA	ABCA9
ABCA9_3	GTGGCCTGATGAAAAAAGCA	ABCA9
ABCA9_4	TGAAAAAAGCATGGATGAAT	ABCA9
ABCA9_5	ACTCCTCCTTGGGCAACAAA	ABCA9
ABCA9_6	GTCATGAACTTGATGTAAAT	ABCA9
ABCA9_7	CTCTGTGCTCTTTCATCATG	ABCA9
ABCA9_8	TCCTGGGGTTTGATGTATGC	ABCA9
ABCA9_9	TGGCAGGAAGAACAATCATG	ABCA9
ABCB1_1	ATTGAAAATACACTGACAGT	ABCB1
ABCB1_10	GCTTGACAAGTTGTATATGG	ABCB1
ABCB1_11	TTTATAGTAGGATTTACACG	ABCB1
ABCB1_12	GCTATAATGCGACAGGAGAT	ABCB1
ABCB1_2	ACCAATTCCACTGTAATAAT	ABCB1
ABCB1_3	ATTACAGTGGAATTGGTGCT	ABCB1
ABCB1_4	GACAAGTTGTATATGGTGGT	ABCB1
ABCB1_5	TAATGCGACAGGAGATAGGC	ABCB1
ABCB1_6	AGGTATGCCTATTATTACAG	ABCB1
ABCB1_7	GATGTCTCCAAGATTAATGA	ABCB1
ABCB1_8	GGTTTGATGTGCACGATGTT	ABCB1
ABCB1_9	ACCAATTCCTTCATTAATCT	ABCB1
ABCB10_1	CCCACACGCAGGCTACCGGC	ABCB10
ABCB10_10	GGGTCCCTATCGCCGTTCAC	ABCB10
ABCB10_11	CACTGAGCCCTAGGCAGAGG	ABCB10
ABCB10_12	AGTGAACGGCGATAGGGACC	ABCB10
ABCB10_2	CAGGCCAGTGAACGGCGATA	ABCB10
ABCB10_3	TTGCATGAGGTAGACACGAA	ABCB10
ABCB10_4	GAGGTAGACACGAATGGCAT	ABCB10
ABCB10_5	GCGGCCCACACGCAGGCTAC	ABCB10
ABCB10_6	GGCAGCACCACACAGAAACA	ABCB10
ABCB10_7	CTGAGGCCGGCGCGGCTATG	ABCB10
ABCB10_8	TCAGGCCAGTGAACGGCGAT	ABCB10
ABCB10_9	CTCAGTGCCGTGTTTCTGTG	ABCB10
ABCB11_1	GTGTTCCATTTGTCATGTTC	ABCB11
ABCB11_10	AGCAATTCCAGCATAGTAAC	ABCB11
ABCB11_11	TTTCTTCATCAACTGACATT	ABCB11
ABCB11_12	CTCCATGGAATAGCCCAGCC	ABCB11
ABCB11_2	AAATTTGCCAGTTACTATGC	ABCB11
ABCB11_3	ATGACAAATGGAACACGTTG	ABCB11
ABCB11_4	AAAGGTGATGGCGTTAGAGT	ABCB11
ABCB11_5	TTTCTGTATCTGACGAGCTG	ABCB11
ABCB11_6	CCAAAAATGAGTAGCACGCC	ABCB11
ABCB11_7	GACATTTGGCTGATGTTTGT	ABCB11
ABCB11_8	TGACAAATGGAACACGTTGT	ABCB11
ABCB11_9	GCTGAATGAAAAGGGCCATT	ABCB11
ABCB4_1	CGGCAAAGAACGGAACAGCC	ABCB4
ABCB4_10	ACACCACTGAACTCAATACG	ABCB4
ABCB4_11	TTTAGTTTCGATACTCCGAT	ABCB4
ABCB4_12	GCCTGGATTTAGCAGCGACA	ABCB4
ABCB4_2	TATGTCGCTGGGTACCATCA	ABCB4
ABCB4_3	CCCCTCATGATGATAGTATT	ABCB4
ABCB4_4	GAGACCTGATCCGTGAGCTA	ABCB4
ABCB4_5	TGGCAGCTGGTCGACAGATC	ABCB4
ABCB4_6	TGCATATTACTACTCAGGAT	ABCB4
ABCB4_7	AGATATGCATATTACTACTC	ABCB4
ABCB4_8	GTCGACAGATCAGGAAAATT	ABCB4
ABCB4_9	GCGGAGGGCGACTTTGAACT	ABCB4
ABCB5_1	ACATTGGCTTCTGTTCTAAA	ABCB5
ABCB5_10	CATCTAAAATCAGAATCTTG	ABCB5
ABCB5_11	CACCTATTCCAACATAATAC	ABCB5
ABCB5_12	ACCCTGTATTATGTTGGAAT	ABCB5
ABCB5_13	GACAAAATCAGTGATGGTAT	ABCB5
ABCB5_14	TAAAAAAGCTGATGAACAGA	ABCB5
ABCB5_15	AGATGAGGCTACGTCTGCCC	ABCB5
ABCB5_16	ATGAGTGATAACCTTATTAG	ABCB5
ABCB5_17	AATCTTGGGGTTTCGAACTA	ABCB5
ABCB5_18	CTCATCTAAAATCAGAATCT	ABCB5
ABCB5_19	AGAACAGCCAAAACTGAGAA	ABCB5
ABCB5_2	ACCTATTCCAACATAATACA	ABCB5
ABCB5_20	GAAAAAGGAGCTCAAATGAG	ABCB5
ABCB5_21	AATACATTGGTAGGGGAAAA	ABCB5
ABCB5_22	ACTCATGATCCTGGGTATAC	ABCB5
ABCB5_23	CGGCATTATCGAGACCATAT	ABCB5
ABCB5_24	CTGCCTTCCTTTAATGCCAC	ABCB5
ABCB5_25	CCTCAGTTCCGCTTTGCTGA	ABCB5
ABCB5_3	AGGTCAAAATGAATACCTGG	ABCB5
ABCB5_4	CCCTAAAGGCTATGACTGTT	ABCB5
ABCB5_5	GGTCATCTCATTGACCAGTA	ABCB5
ABCB5_6	CTTGACTAACCACTCCAATA	ABCB5
ABCB5_7	AAACCAGTGGCATTAAAGGA	ABCB5
ABCB5_8	ATGGTGGTCCCGAACAAAAC	ABCB5
ABCB5_9	AGAGTGCAGAGGAAGTGAGT	ABCB5
ABCB6_1	TGGGCATCTGGATCAAGTTC	ABCB6
ABCB6_10	AGCACGTAGGGAGAGATGCG	ABCB6
ABCB6_11	GAGGCCAGAAGTAGATAGCT	ABCB6
ABCB6_12	GGAACGGGCACTCAATGTGT	ABCB6
ABCB6_2	CTGGTGCTGATTCGCTGTCT	ABCB6
ABCB6_3	CTGCCTGGGGCTCATGGGTT	ABCB6
ABCB6_4	GCTCGTGCCCTCGACGCGGA	ABCB6
ABCB6_5	CCCAGAGCCATCCGCGTCGA	ABCB6
ABCB6_6	TCACGCTCGTGCCCTCGACG	ABCB6
ABCB6_7	GCACGGCAGCGTCTGGCAAT	ABCB6
ABCB6_8	GGCGTTTGCAGCTGAGAACT	ABCB6
ABCB6_9	GAGGCCACAGGTAGCCACTC	ABCB6
ABCB7_1	GCTAGAGTTGCCATTTCGCT	ABCB7
ABCB7_10	TTAGATGGTGTATCAAGAGC	ABCB7
ABCB7_11	GACAGCCTCAACCAGATGTC	ABCB7
ABCB7_12	CGGCTGCTTTCGAAAAGCGC	ABCB7
ABCB7_13	GCAACTCTAGCTCGTAGATC	ABCB7
ABCB7_14	AGCTAGAGTTGCCATTTCGC	ABCB7
ABCB7_15	CTGTATTTGGTGCATCACTC	ABCB7
ABCB7_2	AGCATCACTTCAAACATGAT	ABCB7
ABCB7_3	GAAAAGAGGACATGTTGGCA	ABCB7
ABCB7_4	GGCACTCCGCGATTCTGATC	ABCB7
ABCB7_5	AGATTGGGAAAAGGCAATTC	ABCB7
ABCB7_6	TTATCTAAGGCTATTGACAG	ABCB7
ABCB7_7	ACAGACGGGAGCTTTATCTA	ABCB7
ABCB7_8	TCTCACCTGGTAGGCTCGAG	ABCB7
ABCB7_9	TAAAGGCCGGATCAGAATCG	ABCB7
ABCB8_1	TTATTTCGGGTCGGGATTCG	ABCB8
ABCB8_10	CTCCTCTTCCCGTTGCTCCA	ABCB8
ABCB8_11	AGCTCCACACCCCATGTCGT	ABCB8
ABCB8_12	GGATGCTTACTCAGTACCAT	ABCB8
ABCB8_13	AAGCGAGACCCCACGACATG	ABCB8
ABCB8_14	CTGGTGCATTTATTTCGGGT	ABCB8
ABCB8_15	CAGTCATGAAACTCCCTACG	ABCB8
ABCB8_16	GCATGCTGACGCGGTAAAAC	ABCB8
ABCB8_17	GCTCCATCTGGGAGCTAGGG	ABCB8
ABCB8_18	CAGCTCCACACCCCATGTCG	ABCB8
ABCB8_19	GATGCTTACTCAGTACCATG	ABCB8
ABCB8_2	TCAGTACCATGGGGCCTAGC	ABCB8
ABCB8_20	AGCCATGCGCTCGCCAACGT	ABCB8
ABCB8_21	CAGTACCATGGGGCCTAGCA	ABCB8
ABCB8_3	TGGTGCATTTATTTCGGGTC	ABCB8
ABCB8_4	CAGCCATGCGCTCGCCAACG	ABCB8
ABCB8_5	CCGCTTGACAACTGACGTGC	ABCB8
ABCB8_6	GGTCGTGGCCAAGTACACAA	ABCB8
ABCB8_7	CACCAGCTGCCCTGTCTTAT	ABCB8
ABCB8_8	TAAAGCGAGACCCCACGACA	ABCB8
ABCB8_9	AGTACACAAGGGACCACGTA	ABCB8
ABCB9_1	CGAACAGGGCCCAAAACCAG	ABCB9
ABCB9_10	TACACGGGCCGCGCCATTGA	ABCB9
ABCB9_11	AGCGGAAGAGACAGTTTCGA	ABCB9
ABCB9_12	TCATTTGCCGCAGGTATTCG	ABCB9
ABCB9_2	CTCATTTGCCGCAGGTATTC	ABCB9
ABCB9_3	TGTGGCCAAGAACAGTGCGC	ABCB9
ABCB9_4	TCGAAGGCGAATGTTCAGTC	ABCB9
ABCB9_5	TTGATGAGAACCGCACAGGT	ABCB9
ABCB9_6	GCTGAAGACATAGATGGCCG	ABCB9
ABCB9_7	AAATGTACGTCCACACGAAC	ABCB9
ABCB9_8	GTGGCCAAGAACAGTGCGCT	ABCB9
ABCB9_9	TGGCCAAGAACAGTGCGCTG	ABCB9
ABCC1_1	AATGTAGCCTCGGTCATGTC	ABCC1
ABCC1_10	AGAAAGTGATGTCACGAAAC	ABCC1
ABCC1_11	TTCCAAGGTGGATGCGAATG	ABCC1
ABCC1_12	TTCAGAACACGGTCCTCGTG	ABCC1
ABCC1_2	CTTGGAACTCTCTTTCGGCT	ABCC1
ABCC1_3	AGGGGTTCCACTCCTTCTGT	ABCC1
ABCC1_4	GAGGAGTACACAACCTTCAC	ABCC1
ABCC1_5	AGAAGGAATGCGCCAAGACT	ABCC1
ABCC1_6	CAAGGTGGATGCGAATGAGG	ABCC1
ABCC1_7	CCTCTGGTCCTTAAACAAGG	ABCC1
ABCC1_8	TAGCCCCGGACAATCAACCT	ABCC1
ABCC1_9	ATGGTGATGCCCAAGAGAGT	ABCC1
ABCC10_1	CCTCGGGGTGCCCAAGTAAC	ABCC10
ABCC10_10	CTGGGCCAGAAGTCGTTCCA	ABCC10
ABCC10_11	GCCACAACACGGTCAGCACT	ABCC10
ABCC10_12	CCGTCCAAAGGCCCCATACA	ABCC10
ABCC10_13	CTGCGCTGCTGCCGCACAGC	ABCC10
ABCC10_14	CCACAACACGGTCAGCACTA	ABCC10
ABCC10_15	GGCTGTGGAGGGCCTTGTAT	ABCC10
ABCC10_2	TGCCTGGCTGGCACCCTTGC	ABCC10
ABCC10_3	GCCAACACCTCTAGCCCTAT	ABCC10
ABCC10_4	ACCCATAGGGCTAGAGGTGT	ABCC10
ABCC10_5	CAGGATGAGCAAGCATAGGC	ABCC10
ABCC10_6	AAGACACGAGCCAGGTAGGT	ABCC10
ABCC10_7	AGCTGCCCATCCCAGTGCAT	ABCC10
ABCC10_8	CCCTAGTGCTGACCGTGTTG	ABCC10
ABCC10_9	CCCAGGACCCATAGGGCTAG	ABCC10
ABCC11_1	TCTCCTACCTCACCGTGTCA	ABCC11
ABCC11_10	GTGAATCGTGGCATCGACAT	ABCC11
ABCC11_11	TCTGGTGGCCTCGTGAATCG	ABCC11
ABCC11_12	CATCATACTTCCCCCACGGT	ABCC11
ABCC11_2	GGGGCCATCTTGGAGAGTAT	ABCC11
ABCC11_3	TTGGTTGATGATCCAACTGG	ABCC11
ABCC11_4	CAGTTGGGGAATGTTGTCCA	ABCC11
ABCC11_5	TGTCGATGCCACGATTCACG	ABCC11
ABCC11_6	ACTCAGAGACTTCACACATT	ABCC11
ABCC11_7	CGTAAGCTTTGGATCATGAG	ABCC11
ABCC11_8	TTCTGCATTGCCAGTGTACT	ABCC11
ABCC11_9	GAGGGCAGCTGTCCCACCGT	ABCC11
ABCC12_1	CAGATCTGGACCAGCGAGGC	ABCC12
ABCC12_10	GAGTCATATGTCGACAATGG	ABCC12
ABCC12_11	GCTGGTCCAGATCTGAGATA	ABCC12
ABCC12_12	TGGTGAAAGGCTACCGGCAA	ABCC12
ABCC12_2	TGTGGCGAAGGAGAGTAGCC	ABCC12
ABCC12_3	CCGGCATCATCCACCGGGTT	ABCC12
ABCC12_4	CCAACCCGGTGGATGATGCC	ABCC12
ABCC12_5	TTCCTGGCTCACGCCGGTGA	ABCC12
ABCC12_6	GATGAGTCATATGTCGACAA	ABCC12
ABCC12_7	ATGAGTCATATGTCGACAAT	ABCC12
ABCC12_8	GATGAAGAGGTAGCAAGGGT	ABCC12
ABCC12_9	TGAGTCATATGTCGACAATG	ABCC12
ABCC13_1	TAAGAGACCTTTGGAAAGAG	ABCC13
ABCC13_2	TAACTTACTTCATTATGAGT	ABCC13
ABCC13_3	TGTCACTTTACTGAAAAATG	ABCC13
ABCC13_4	AAGTTTTAAGGAATCAAGAG	ABCC13
ABCC13_5	AAAAGATCCTCTCTTTCCAA	ABCC13
ABCC13_6	CATTATGAGTGGGCTAGTGA	ABCC13
ABCC13_7	TTTAGGCTATAAGAGACCTT	ABCC13
ABCC13_8	GATGGGACACGCAGTGCAGA	ABCC13
ABCC2_1	GTATCGAGAGAATCCAGAAT	ABCC2
ABCC2_10	TTGAGCAAACTGTTCTGGTG	ABCC2
ABCC2_11	CAGGAGCCATAGGTAGCCCA	ABCC2
ABCC2_12	TTCTCCACGTGTATAAATCC	ABCC2
ABCC2_2	CCTGGTTCCTGTCCCTATTC	ABCC2
ABCC2_3	AGGAGCCATAGGTAGCCCAA	ABCC2
ABCC2_4	CAAACTCTATCTTGCTAAGC	ABCC2
ABCC2_5	TTTGCTCAAAACAAAGTGGC	ABCC2
ABCC2_6	TTACCCATGTGCCTAGGTAG	ABCC2
ABCC2_7	TGGATTCTCTCGATACTCTG	ABCC2
ABCC2_8	GATTGGTATATCGAACAGCA	ABCC2
ABCC2_9	AGAGAATCCAGAATAGGGAC	ABCC2
ABCC3_1	GGATGATGTAGCCACGACAA	ABCC3
ABCC3_10	AGCAGGGCAGGGCGACCCAC	ABCC3
ABCC3_11	ATGGACGCCCTGTGCGGTTC	ABCC3
ABCC3_12	AGGGGTCTGAGATCTCACCC	ABCC3
ABCC3_2	TTACCTCTGCCTTGGCTAAA	ABCC3
ABCC3_3	TGCAGGGCGTACAGTCTTCG	ABCC3
ABCC3_4	CGCAGGTAGAGCAAGTAGCA	ABCC3
ABCC3_5	GCGACCCACAGGTAGATGCA	ABCC3
ABCC3_6	GGCCATGGAAGGAGTAAAAA	ABCC3
ABCC3_7	GAACCGCACAGGGCGTCCAT	ABCC3
ABCC3_8	CTGCTTCCAGAACTCCCTGC	ABCC3
ABCC3_9	GGAAGCAGGGAGTGAGGTCC	ABCC3
ABCC4_1	TTCAAAGCCACAGAATCCAT	ABCC4
ABCC4_10	TGGCCATAAACGGAGATTAG	ABCC4
ABCC4_11	CCGATAAATCATATGGCACA	ABCC4
ABCC4_12	AAAAGTCAGCACCGTGGCAT	ABCC4
ABCC4_2	GCCATGGGGAAGACAACCAC	ABCC4
ABCC4_3	GGCACTTCGTCTTAGTAACA	ABCC4
ABCC4_4	GAGCAATCATAAAGTGTTAC	ABCC4
ABCC4_5	CTCAATCCCTTGTTTAAAAT	ABCC4
ABCC4_6	AAATATGGGCTGGATTACTT	ABCC4
ABCC4_7	TCGTCTTAGTAACATGGCCA	ABCC4
ABCC4_8	TGGACAGCAGATTGACTATC	ABCC4
ABCC4_9	GTGCCATATGATTTATCGGA	ABCC4
ABCC5_1	TTGCCTGGGTATACTCCAAG	ABCC5
ABCC5_10	CACGTCAGAAGACTCGTGCT	ABCC5
ABCC5_11	ACCGCACGATTTCCGTCAGG	ABCC5
ABCC5_12	TACTTGGAAGTAGTCCGGAT	ABCC5
ABCC5_2	TCCTCCTGACGGAAATCGTG	ABCC5
ABCC5_3	GATCCACACAACCCTTCGCA	ABCC5
ABCC5_4	AGACGCTGCTTCCCTGCGAA	ABCC5
ABCC5_5	AAGCCACGAAAAAGTCATAC	ABCC5
ABCC5_6	TTACTTGGAAGTAGTCCGGA	ABCC5
ABCC5_7	AAGATGAAGGATATCGACAT	ABCC5
ABCC5_8	GCAGGTTAGACTCTGTTGCC	ABCC5
ABCC5_9	TACAGCTTGTTGTTAGTGCT	ABCC5
ABCC6_1	CACCAGAGACAGGCATAGGT	ABCC6
ABCC6_10	AGCCCTTCCTACGGCAAGAA	ABCC6
ABCC6_11	AGTCCTGTGTACCTCCAGCG	ABCC6
ABCC6_12	GCCTGGTCTGGAGGGGATAC	ABCC6
ABCC6_13	TTTCTCTCCCAAGCGACCAG	ABCC6
ABCC6_14	TGGAACCAGGCAATGTTCGG	ABCC6
ABCC6_15	CAAAAGACCTCTGGTCGCTT	ABCC6
ABCC6_16	TGCCTCCCCCGAACATTGCC	ABCC6
ABCC6_17	ACTTGTTTCCCGGCTTGAAA	ABCC6
ABCC6_18	GCCTGGAACCAGGCAATGTT	ABCC6
ABCC6_2	AGGGATGGCAGCTACCATCT	ABCC6
ABCC6_3	AACCAGGCAATGTTCGGGGG	ABCC6
ABCC6_4	CCAAAAGACCTCTGGTCGCT	ABCC6
ABCC6_5	GCTCCCTTCTTGCCGTAGGA	ABCC6
ABCC6_6	TGGAGGTACACAGGACTATG	ABCC6
ABCC6_7	CTGGAACCAGGCAATGTTCG	ABCC6
ABCC6_8	TCCCCTCCAAAGCCACGTTC	ABCC6
ABCC6_9	CAGAGACAGGCATAGGTAGG	ABCC6
ABCC8_1	CTGCGGCAGCGAGAACCACT	ABCC8
ABCC8_10	GACCAGGGGGTCCTCAACAA	ABCC8
ABCC8_11	CTGCACCTGTACATGCCAGC	ABCC8
ABCC8_12	GGCTGCTGGTGATCCTCTAT	ABCC8
ABCC8_2	CATGTACAGGTGCAGATGGT	ABCC8
ABCC8_3	GTTGTGATAGTAGACCACGG	ABCC8
ABCC8_4	CCTGCTGGTGTATTGGACCC	ABCC8
ABCC8_5	CGAGGAGCAGCATCCCATAG	ABCC8
ABCC8_6	GATGTTGTGATAGTAGACCA	ABCC8
ABCC8_7	TCCCCAAGCTGCTAATTGGT	ABCC8
ABCC8_8	GCGTAGCTGCGAGAAGCCGA	ABCC8
ABCC8_9	AACTTCCCCAAGCTGCTAAT	ABCC8
ABCC9_1	CCAATTGCCTTCAGATCAAT	ABCC9
ABCC9_10	TAAAGGCCATTACCCAATAC	ABCC9
ABCC9_11	GATCAATGTCATTCGAGTCA	ABCC9
ABCC9_12	CAAATCGGACTCCATCTATA	ABCC9
ABCC9_2	TGCTGTCAAAAGCAACATAC	ABCC9
ABCC9_3	CTCTTTATGCCAGCCGTGAT	ABCC9
ABCC9_4	CATATAGATGGAGTCCGATT	ABCC9
ABCC9_5	CCATCACGGCTGGCATAAAG	ABCC9
ABCC9_6	AATGTGCTACTAAGTAGAAT	ABCC9
ABCC9_7	TACATTGCAAGCCATATAGA	ABCC9
ABCC9_8	ATCCATCTCAGGTTATGTCC	ABCC9
ABCC9_9	CCTGTTCCTGTATTGGGTAA	ABCC9
ABCD1_1	CACCTTCCTGTCGGTGTATG	ABCD1
ABCD1_10	CAACAGTGCCATCCGTTACC	ABCD1
ABCD1_11	GCCAGGCACTGGCGCACCAA	ABCD1
ABCD1_12	CGGCCAAAGCTGGCATGAAC	ABCD1
ABCD1_2	TTGGCCCTCCAGGTAACGGA	ABCD1
ABCD1_3	AGTGCCATCCGTTACCTGGA	ABCD1
ABCD1_4	GGGCCAGCCTTCCGTCCAGG	ABCD1
ABCD1_5	CTCCTGGCCCTCGCGGCCTA	ABCD1
ABCD1_6	CCAGGCACTGGCGCACCAAG	ABCD1
ABCD1_7	GAAGTAGAGGCGGTAGGCGT	ABCD1
ABCD1_8	TGTGGGCTCCATAGGCCGCG	ABCD1
ABCD1_9	GTGGGCTCCATAGGCCGCGA	ABCD1
ABCD2_1	AAAACCCTCTATCCCATCAT	ABCD2
ABCD2_10	CGTTTAAAGCAATCTGGCCA	ABCD2
ABCD2_11	GGCAAGCGTTTAAAGCAATC	ABCD2
ABCD2_12	CAGCAGCTGATCGAGTGAAA	ABCD2
ABCD2_2	CCTCTTAGCAGCACTCGATC	ABCD2
ABCD2_3	AATTTGATGATGAAAGTCCG	ABCD2
ABCD2_4	AGCCACATAGATAGAAAGAA	ABCD2
ABCD2_5	ATTTGTGAAAAACCTTCGCC	ABCD2
ABCD2_6	TCTGCATTCACTCCAGGCGA	ABCD2
ABCD2_7	CCTTCGTCAACAGTGCAATA	ABCD2
ABCD2_8	CAACAGTGCAATAAGGTACC	ABCD2
ABCD2_9	AACCTTTCTTTCTATCTATG	ABCD2
ABCD3_1	GGTACTTATTGCTGTTATGC	ABCD3
ABCD3_10	GATGTTTGGATGATTCAAAA	ABCD3
ABCD3_11	AAGTAGGCCATCATGCTCGC	ABCD3
ABCD3_12	TTAAACTGTGCTTCCGAGTA	ABCD3
ABCD3_2	TTTACCTCATTGTTCTGTAA	ABCD3
ABCD3_3	CCTCTTTACAAAATGTTCTA	ABCD3
ABCD3_4	AGTAGGCCATCATGCTCGCT	ABCD3
ABCD3_5	TTTAAGTTAACGAGTGCAAT	ABCD3
ABCD3_6	GGTATTTAGTGAGCCTTACT	ABCD3
ABCD3_7	TGGGTCTTCGAAGTCGAGTT	ABCD3
ABCD3_8	GCTCACTAAATACCTCTATG	ABCD3
ABCD3_9	AAAATGGGACACTAATTGAA	ABCD3
ABCD4_1	GGGTCAGGCACAAAAGGGTC	ABCD4
ABCD4_10	AGAGCAATTTGTGATCTACC	ABCD4
ABCD4_11	AGAAATTGCAGATCTAACCT	ABCD4
ABCD4_12	TGTCATCCCGCAGCACGTTG	ABCD4
ABCD4_2	TGATCCCCAGTCAGTACTAT	ABCD4
ABCD4_3	TTGATCCCCAGTCAGTACTA	ABCD4
ABCD4_4	GGACCCCATAGTACTGACTG	ABCD4
ABCD4_5	GAGAAATTGCAGATCTAACC	ABCD4
ABCD4_6	GTGTAGTAGACGAGGGTGAA	ABCD4
ABCD4_7	AGGACCCCATAGTACTGACT	ABCD4
ABCD4_8	GGATGACATCGATAACCCGT	ABCD4
ABCD4_9	CGTTGAGGGTGTAGTACGCA	ABCD4
ABCE1_1	ACCAGGAAAATTATGCATAG	ABCE1
ABCE1_10	AGTTGTCCTGTAGTTCGAAT	ABCE1
ABCE1_11	TTAGTTGGAACTAATGGTAT	ABCE1
ABCE1_12	TTGGGATTAGTTGGAACTAA	ABCE1
ABCE1_2	GAAACTCTTTGTATTGGTTG	ABCE1
ABCE1_3	AGGTTGCCTATCCCTCGTCC	ABCE1
ABCE1_4	ATTTCCGAAACTCTTTGTAT	ABCE1
ABCE1_5	TGGTAGATTGACAATTGATA	ABCE1
ABCE1_6	TAAACCTAAGAAATGTCGAC	ABCE1
ABCE1_7	TCTTAGGTTTACATTTGTCA	ABCE1
ABCE1_8	GACAATTGATAAGGCGCCAA	ABCE1
ABCE1_9	CCCAAAACTTCACCTGGACG	ABCE1
ABCF1_1	CCGATCCACTCGGGCTCCGG	ABCF1
ABCF1_2	CTGCAGAGGCCAAAGCACGG	ABCF1
ABCF1_3	CCGACGGAAAAACCAAGATG	ABCF1
ABCF1_4	CGGGAAGTCCACCAAGCAGG	ABCF1
ABCF1_5	GTCCTACCAGCCCGTAGCGG	ABCF1
ABCF1_6	GCATTTCAGGGTCAAAGCCC	ABCF1
ABCF1_7	CCCACACAGAAGTTCTCAGG	ABCF1
ABCF1_8	TCTCCAGGAAAAACAAACGA	ABCF1
ABCF2_1	GCCTGAGTTTAATTCCAGTT	ABCF2
ABCF2_10	AGGCTGCCAAAGCTCGACAG	ABCF2
ABCF2_11	GGCCGTCGTTATGGCCTCAT	ABCF2
ABCF2_12	AACCTCTCACTTACCTTTCA	ABCF2
ABCF2_2	CAAGGGTGTCTTGTCACTAG	ABCF2
ABCF2_3	TATGGCCTCATTGGTTTAAA	ABCF2
ABCF2_4	AACCAATGAGGCCATAACGA	ABCF2
ABCF2_5	TCTGGGCCGCTGTCGAGCTT	ABCF2
ABCF2_6	TTAAACTCAGGCCGTCGTTA	ABCF2
ABCF2_7	ACCAAACTGGAATTAAACTC	ABCF2
ABCF2_8	TGGTAGATGTCGATGTGCTC	ABCF2
ABCF2_9	TGTGAACATCAGTACTGTTG	ABCF2
ABCF3_1	CTTTGCCTTAAGTCGAGCCT	ABCF3
ABCF3_10	GCAGAGTGTTGTACATGCGC	ABCF3
ABCF3_11	TATCTTTGACAACTGGATAG	ABCF3
ABCF3_12	TCAAAGATAACGGAGAACTA	ABCF3
ABCF3_2	TATCCAGTTGTCAAAGATAA	ABCF3
ABCF3_3	AGCGAGTTCCCCGAAATTGA	ABCF3
ABCF3_4	AACTTCCAGGACTGCTAAAG	ABCF3
ABCF3_5	CAGCAGAAAGGAGAGTCGGT	ABCF3
ABCF3_6	GAAGACTTGTCCGTCAATTT	ABCF3
ABCF3_7	GAAGGCCGAGGCTCGACTTA	ABCF3
ABCF3_8	ACTTCCAGGACTGCTAAAGA	ABCF3
ABCF3_9	TGTAGGGGAACTATTGCAAG	ABCF3
ABCG1_1	ATTCAGCAGGTCCGTCTCAG	ABCG1
ABCG1_10	CTTTCCTATTCGGTTCCTGA	ABCG1
ABCG1_11	TCTTGCGCCAACACGCGGAC	ABCG1
ABCG1_12	TGCAGGGAGACGGGCATGAA	ABCG1
ABCG1_13	CTTCTCCTCCTTGCCTCGGA	ABCG1
ABCG1_2	CGAGAAAGCGGCCATCAGAC	ABCG1
ABCG1_3	ACCGAGACACACACCGACTT	ABCG1
ABCG1_4	CAAGGAGATACTGACAGCGC	ABCG1
ABCG1_5	GGATACAAGACCCTCCTGAA	ABCG1
ABCG1_6	GGTGAGTTGGTGGCCATTAT	ABCG1
ABCG1_7	GTCGAACAGCTCGAAGAGTT	ABCG1
ABCG1_8	ATTTCCGGGAAGTTCAATAG	ABCG1
ABCG1_9	GGCCCCGGAAGGACCCATAA	ABCG1
ABCG2_1	GTTGGAACTCAGTTTATCCG	ABCG2
ABCG2_10	GATAAAAACTTCGACATTAC	ABCG2
ABCG2_11	CAAATGTAATTCAGGTTACG	ABCG2
ABCG2_12	AAAAAAACGAACGGATTAAC	ABCG2
ABCG2_2	GGTCATTCAAGAGTTAGGTC	ABCG2
ABCG2_3	AAAAAACGAACGGATTAACA	ABCG2
ABCG2_4	GACCTGAAGGCATTTACTGA	ABCG2
ABCG2_5	GGTCATTGGAAGCTGTCGCG	ABCG2
ABCG2_6	ACATCTCCAGATAATCCACT	ABCG2
ABCG2_7	TGGTGTTTCCTTGTGACACT	ABCG2
ABCG2_8	TACAGTGGGATCATGAAACC	ABCG2
ABCG2_9	GAATTACATTTGAAATTGGC	ABCG2
ABCG4_1	TGGAGCTGTCCTATTCCGTG	ABCG4
ABCG4_10	TCGTGTGGGAGCACGACATC	ABCG4
ABCG4_11	GGGCCCTGCTGGCGCAAAAG	ABCG4
ABCG4_12	GGCGGCAGAATTTACCTGAG	ABCG4
ABCG4_2	TACCTGAGAGGCACTTGAGA	ABCG4
ABCG4_3	CCCGTGGCCTTCCATTAACC	ABCG4
ABCG4_4	GGGGCCCTGCTGGCGCAAAA	ABCG4
ABCG4_5	ATGTCCACGGCTGAGCGCTT	ABCG4
ABCG4_6	AGCCGTGGACATCGAGTTCG	ABCG4
ABCG4_7	CTGCTGGCGCAAAAGGGGTA	ABCG4
ABCG4_8	GGAGCTGTCCTATTCCGTGC	ABCG4
ABCG4_9	AAGGGGCAGATCCTGGTTAA	ABCG4
ABCG5_1	GGGAGGTGTATGTGAACGGC	ABCG5
ABCG5_10	GTCAGTGGATACCCAAAGCA	ABCG5
ABCG5_11	GAATGGTGAGAACCACAATT	ABCG5
ABCG5_12	TCCATGCCTCCTACAGCGTC	ABCG5
ABCG5_2	GCCATCCGCCGCGGCAATCC	ABCG5
ABCG5_3	GGAAGGAGCCGGGATTGCCG	ABCG5
ABCG5_4	TGGATACCCAAAGCAAGGAA	ABCG5
ABCG5_5	ATGGGTCTCCAAGTAAACAG	ABCG5
ABCG5_6	CAAAGATGTCTCCTTGTACG	ABCG5
ABCG5_7	CATGTGGCAGACCGACTGAT	ABCG5
ABCG5_8	GTAGTGCAGCGTCTCGCGCA	ABCG5
ABCG5_9	TGATTGGCAACTACAGCTTG	ABCG5
ABCG8_1	CAGAGGAGAACAATCTATCC	ABCG8
ABCG8_10	TCACTTTGAAGCTTAGGTTC	ABCG8
ABCG8_11	GTGGGCAACATGTACGTGCG	ABCG8
ABCG8_12	CAGTGCGCTGACACCCGCGT	ABCG8
ABCG8_2	AGGAGAACAATCTATCCTGG	ABCG8
ABCG8_3	GGAGAGAGGGCTGCCGAAAG	ABCG8
ABCG8_4	AGGTGGGTTCGTCGAGAATA	ABCG8
ABCG8_5	GAGGAGAGAGGGCTGCCGAA	ABCG8
ABCG8_6	TCAGGCCAGATCTGGATCAA	ABCG8
ABCG8_7	TGGGCAACATGTACGTGCGG	ABCG8
ABCG8_8	GAGCCAGCTGCTCAAACCAA	ABCG8
ABCG8_9	AGCCTGAAGATGTCAGAGCG	ABCG8
ABHD1_1	TACCTCTGATAAAGGACTAG	ABHD1
ABHD1_10	CAGGGAGCGAGTGGTCTCAA	ABHD1
ABHD1_11	GAGGCCAGCTCCTGCTAGAC	ABHD1
ABHD1_12	GCTGTCGTGTTTAACAACCG	ABHD1
ABHD1_2	CTGCCAACTTGTGGAACGGT	ABHD1
ABHD1_3	TGTCTGCCCAGGTGCCATTC	ABHD1
ABHD1_4	TGAAGAGCAGTGAGTTGAGT	ABHD1
ABHD1_5	CCTCAAAACACCACAGCGTT	ABHD1
ABHD1_6	TCGGTGGTGATGGAACAGTG	ABHD1
ABHD1_7	ATCAAACTGGCGGATTGTAC	ABHD1
ABHD1_8	TTACCTCTGATAAAGGACTA	ABHD1
ABHD1_9	GGTGCAAGACGTATGTATCC	ABHD1
ABHD10_1	CTGGGTACCTTGTCGGAGCT	ABHD10
ABHD10_10	TATGAATGGTACAAAAGCGT	ABHD10
ABHD10_11	GGCTATCTTTCTTATATGAA	ABHD10
ABHD10_12	TCATATAAGAAAGATAGCCA	ABHD10
ABHD10_2	GCTTGCACGGATACCTCAGC	ABHD10
ABHD10_3	TTGGAAGGTCTGGTCGATTA	ABHD10
ABHD10_4	AACTCCTGAGTAATCAAACC	ABHD10
ABHD10_5	CTCTAGGTCACGCCTGCATA	ABHD10
ABHD10_6	TACAAAAGCGTTGGCGATTG	ABHD10
ABHD10_7	AGGTTTGATTACTCAGGAGT	ABHD10
ABHD10_8	CCAGCTCCGACAAGGTACCC	ABHD10
ABHD10_9	TGGCGGCCTGGGTACCTTGT	ABHD10
ABHD11_1	AGGCTCCCGCGTGAGGGACT	ABHD11
ABHD11_10	GGCCCAGCAGACAGGCCGTA	ABHD11
ABHD11_11	CTCGCGAAGCTAGGGCCGTG	ABHD11
ABHD11_12	CCACGGCCCTAGCTTCGCGA	ABHD11
ABHD11_13	TCGCGAAGCTAGGGCCGTGG	ABHD11
ABHD11_2	CAGGCACCCTCGCGAAGCTA	ABHD11
ABHD11_3	ACGGTGGATGCTCGTAACCA	ABHD11
ABHD11_4	CTGGTGCCCTGCGTCGTCGT	ABHD11
ABHD11_5	CCGTGCAAAAAGACGACGGC	ABHD11
ABHD11_6	GGCCGCTTCCGCTTTCCTAC	ABHD11
ABHD11_7	CCCACGGCCCTAGCTTCGCG	ABHD11
ABHD11_8	TGGCCCAGCAGACAGGCCGT	ABHD11
ABHD11_9	CCTCGCGAAGCTAGGGCCGT	ABHD11
ABHD12_1	CGCCCGCTTCATTCCCGCGT	ABHD12
ABHD12_10	AGGCATCCTCATACCACATC	ABHD12
ABHD12_11	CCATGCAGGTACAGAATGAT	ABHD12
ABHD12_12	AAAAACGTGGAGTGCGTCAT	ABHD12
ABHD12_2	CATGCAGGTACAGAATGATA	ABHD12
ABHD12_3	AAGCAGAACCTACGCCTGAC	ABHD12
ABHD12_4	ATGCTCCAAGGCGACGGGCT	ABHD12
ABHD12_5	TGCATGGGAACGCAGGTACC	ABHD12
ABHD12_6	CAAAGACCAGATGTGGTATG	ABHD12
ABHD12_7	GCAGGTACAGAATGATAGGG	ABHD12
ABHD12_8	GAAGCAGAACCTACGCCTGA	ABHD12
ABHD12_9	GTGGGAACGCCATCTGAGCG	ABHD12
ABHD12B_1	TTGAACCTGGGGTGATGCTA	ABHD12B
ABHD12B_10	CACAGAGGAGGGACTGACTA	ABHD12B
ABHD12B_11	CTGGGGTGATGCTAGGGATC	ABHD12B
ABHD12B_12	GCCGGGGGGAAGATGCCAAG	ABHD12B
ABHD12B_13	TAAATTAGCATGTCTATCAG	ABHD12B
ABHD12B_14	GGGGCCACTCTCTGGGTACA	ABHD12B
ABHD12B_15	CTTTAAATCCACAAGAAATG	ABHD12B
ABHD12B_16	ATAAGTGTACGTAAAAATCC	ABHD12B
ABHD12B_17	GTTGAACCTGGGGTGATGCT	ABHD12B
ABHD12B_18	GAAGAAAGGAATTTAACACT	ABHD12B
ABHD12B_19	GTGTGAGGAATCTTTAACTC	ABHD12B
ABHD12B_2	TTCTACCTGAGAGTTGAACC	ABHD12B
ABHD12B_20	CCACACTGTTAATAACCGTG	ABHD12B
ABHD12B_3	TCTACCTGAGAGTTGAACCT	ABHD12B
ABHD12B_4	ACCAGGCGGCCACGCAGCTA	ABHD12B
ABHD12B_5	AATTGGGTTCCCATCACGAA	ABHD12B
ABHD12B_6	CCAAGACAATAGCATCAACT	ABHD12B
ABHD12B_7	ATGCCATTTGTGTCTATGAG	ABHD12B
ABHD12B_8	TAATTGGGTTCCCATCACGA	ABHD12B
ABHD12B_9	TCTTCTCATCTTACATGGAG	ABHD12B
ABHD13_1	ACATAGGATTTCAGCCATTA	ABHD13
ABHD13_10	AAATGTGTTCTCCACCATAA	ABHD13
ABHD13_11	CATAAAGGAAGGTAACGCAT	ABHD13
ABHD13_12	ATGGGACTCACAATGACACA	ABHD13
ABHD13_2	ATGCAGGCAACATAGGTCAC	ABHD13
ABHD13_3	CATGGGAATGCAGGCAACAT	ABHD13
ABHD13_4	GCCAAATGCATTACTTATGT	ABHD13
ABHD13_5	TAATCTCTTAGTCCGAGATG	ABHD13
ABHD13_6	TGGAGCAGTGGCTATTCATT	ABHD13
ABHD13_7	CTAATCTCTTAGTCCGAGAT	ABHD13
ABHD13_8	CAAGTGCAGTGAAATAGCCT	ABHD13
ABHD13_9	AATAAAGTGCTGGCCATATG	ABHD13
ABHD14A_1	CCGGGCCCAACGGGATGAGC	ABHD14A
ABHD14A_10	TGGAGGTCTGTACCACAGTC	ABHD14A
ABHD14A_11	AAAAGATGGGCGAGTTGCCA	ABHD14A
ABHD14A_12	TCATGCTCCTACTGTATGTG	ABHD14A
ABHD14A_2	CTCATGCTCCTACTGTATGT	ABHD14A
ABHD14A_3	GCTCATGCTCCTACTGTATG	ABHD14A
ABHD14A_4	GCCCGCCCGCTCATCCCGTT	ABHD14A
ABHD14A_5	AGCACCTCGCGGTAAAAGAT	ABHD14A
ABHD14A_6	CTGGCAGCCCCACATACAGT	ABHD14A
ABHD14A_7	TGCGGCTGCTGGTTCCGCCT	ABHD14A
ABHD14A_8	AAAGATGGGCGAGTTGCCAG	ABHD14A
ABHD14A_9	ACCGGGCCCAACGGGATGAG	ABHD14A
ABHD14B_1	GACTCGCGCAGACGGGAAGC	ABHD14B
ABHD14B_10	GCAGCAGCCCCTGCCCCTAT	ABHD14B
ABHD14B_11	TCAAAGCTGGTCTGACCCAT	ABHD14B
ABHD14B_12	AACCAGAGGAGTGGCATACA	ABHD14B
ABHD14B_13	CTGCGTGGACTCGCGCAGAC	ABHD14B
ABHD14B_14	CTGGTTTGTCCAGGTAACAG	ABHD14B
ABHD14B_2	ATGGACTGATCACAACCGGG	ABHD14B
ABHD14B_3	AAACCAGAGGAGTGGCATAC	ABHD14B
ABHD14B_4	CCAGCTCCCCAATAGGGGCA	ABHD14B
ABHD14B_5	TACCTTCACACTGGCATAGT	ABHD14B
ABHD14B_6	ACTCCAGCTCTGATTGTATA	ABHD14B
ABHD14B_7	TGATGGACTGATCACAACCG	ABHD14B
ABHD14B_8	TCTGATTGTATATGGAGACC	ABHD14B
ABHD14B_9	GATGGACTGATCACAACCGG	ABHD14B
ABHD2_1	GTATTGCTTCTCGCTGTGAT	ABHD2
ABHD2_10	GATACATTCCACCGTTGATC	ABHD2
ABHD2_11	ATGAACTTCCGGTGCCCATA	ABHD2
ABHD2_12	TACATTCCACCGTTGATCTG	ABHD2
ABHD2_2	CCTTCCCATCTTCCCATACA	ABHD2
ABHD2_3	TTCACTCCATCAAACACGGC	ABHD2
ABHD2_4	GTGAGGTCGCCACATCCTTA	ABHD2
ABHD2_5	ACATCCAGACAGCCTTGTAT	ABHD2
ABHD2_6	CTGTGCTGTACGTGATCGTC	ABHD2
ABHD2_7	GGTCAATTCAATGTTGGGCA	ABHD2
ABHD2_8	ACATTCCACCGTTGATCTGG	ABHD2
ABHD2_9	TTCCGGTGCCCATAAGGATG	ABHD2
ABHD3_1	CCCTCCCAGCACCAGACCGT	ABHD3
ABHD3_10	GGTGGGCTTATCCCTTATCC	ABHD3
ABHD3_11	AGTGATGAAAGGTCTAAGCA	ABHD3
ABHD3_12	CTCACCCCCGGTCACTAACT	ABHD3
ABHD3_2	GGGTGGGGTTCTTCGGCTCG	ABHD3
ABHD3_3	AAGTGATGAAAGGTCTAAGC	ABHD3
ABHD3_4	TACAGAAACGTACTACCCGA	ABHD3
ABHD3_5	TCTCACCCCCGGTCACTAAC	ABHD3
ABHD3_6	TACTTCCTGTACTGCACCGG	ABHD3
ABHD3_7	GAAACCCCAGTTAGTGACCG	ABHD3
ABHD3_8	CGAAGCCCCCGGTGCAGTAC	ABHD3
ABHD3_9	AAACGTACTACCCGACGGTC	ABHD3
ABHD4_1	TCACCGTCCAGATCTTATTC	ABHD4
ABHD4_10	TGACATCGATAGAGACATGG	ABHD4
ABHD4_11	GTGCCCCAGGAGGATCATGC	ABHD4
ABHD4_12	AAACCAGAATAAGATCTGGA	ABHD4
ABHD4_2	TTGTGACATCGATAGAGACA	ABHD4
ABHD4_3	ACTGGGGTTAGTTGGTCGGA	ABHD4
ABHD4_4	CCCGAAGCCAAGCAGATCGA	ABHD4
ABHD4_5	CGGATCTCACTGGGGTTAGT	ABHD4
ABHD4_6	ACTCAGCCAGCCTTGAGACC	ABHD4
ABHD4_7	TCCAGATCTTATTCTGGTTT	ABHD4
ABHD4_8	GGAGGGATACATATCTGGCC	ABHD4
ABHD4_9	ACCCCCTTGGTGATGGTGCA	ABHD4
ABHD5_1	TAAGGTGTGATATAGACGTA	ABHD5
ABHD5_10	TCTGCATCACTGTCAAACCT	ABHD5
ABHD5_11	GAACCTGTTCGTATATCTAA	ABHD5
ABHD5_12	TTGGACAAAATGATCTTGCT	ABHD5
ABHD5_2	TGGACAAAATGATCTTGCTT	ABHD5
ABHD5_3	AATAGGTCAAAAGCATAGAC	ABHD5
ABHD5_4	ATCTTGCTTGGGCACAACCT	ABHD5
ABHD5_5	GTGGAGATGTGCCCTAGGAT	ABHD5
ABHD5_6	GGTCAGGATGGCTAACTGGT	ABHD5
ABHD5_7	TTAAGGTGTGATATAGACGT	ABHD5
ABHD5_8	GAGGTGGACTCTGCCGACAC	ABHD5
ABHD5_9	TTGGACGAAGTAGTAGACCC	ABHD5
ABHD6_1	AGTCTTCATGGTGAACATAG	ABHD6
ABHD6_10	CCTCTTAACTTGCCCATCTA	ABHD6
ABHD6_11	TCTCTGCCCACAAGGATATG	ABHD6
ABHD6_12	AGGTACTGGCGGAGGACATT	ABHD6
ABHD6_2	ACTGAGCCACATATCCTTGT	ABHD6
ABHD6_3	AGGATGGAGGGTTTGTGCCC	ABHD6
ABHD6_4	CACCCATGGAGGTGCCTACC	ABHD6
ABHD6_5	AACAGAACTGATAGTCTTCA	ABHD6
ABHD6_6	CACTGAGCCACATATCCTTG	ABHD6
ABHD6_7	GAAGCCACAAATGCCAGGAT	ABHD6
ABHD6_8	TAACTTGCCCATCTATGGAC	ABHD6
ABHD6_9	AACATGTTTGTGATTGCGGG	ABHD6
ABHD8_1	GGATCACCGTGTACCGCAAT	ABHD8
ABHD8_10	AGCCATTCTGCCCGTGTAGG	ABHD8
ABHD8_11	TGCGCTTCTCACAGTCAATA	ABHD8
ABHD8_12	TACAAAGGTGTAGCCATCGC	ABHD8
ABHD8_2	AAGCGCATCACTAGCTGCAA	ABHD8
ABHD8_3	CCGTGTAGGAGGTCGGCTCG	ABHD8
ABHD8_4	CTCGAGCCGACCTCCTACAC	ABHD8
ABHD8_5	CAACCGCCCATTGCGGTACA	ABHD8
ABHD8_6	CTTCTCACAGTCAATATGGA	ABHD8
ABHD8_7	GTGTAGGAGGTCGGCTCGAG	ABHD8
ABHD8_8	TCACCGTGTACCGCAATGGG	ABHD8
ABHD8_9	CCTCGAGCCGACCTCCTACA	ABHD8
ABO_1	GGCAAACACAGTTAACCCAA	ABO
ABO_10	TTCCTGGCATTAGACTTCTG	ABO
ABO_11	AGACCAAGACAAGCATTATT	ABO
ABO_12	CTTGGCTGGCTCCCATTGTC	ABO
ABO_2	ACATCCTCAACGAGCAGTTC	ABO
ABO_3	TGAAGACATAGTAGTGGACA	ABO
ABO_4	GGCCGAGGTGTTGCGGACGC	ABO
ABO_5	AATGTGCCCTCCCAGACAAT	ABO
ABO_6	GATGGTCTACCCCCAGTCAA	ABO
ABO_7	GAGCCATGGCCGAGGTGTTG	ABO
ABO_8	GGATCATAGGTCGAAGTGCG	ABO
ABO_9	GGCCAGCGTCCGCAACACCT	ABO
ACAA1_1	TGTCAATAGACAGTGTTCGT	ACAA1
ACAA1_10	TCTCTCGGCAGTCATGACCG	ACAA1
ACAA1_11	ATTCACGTCCTTGAGAACCG	ACAA1
ACAA1_12	ACCTCAGAAACTGGGCGATT	ACAA1
ACAA1_13	CTGCGGCATCCAGCCGGAAT	ACAA1
ACAA1_2	GAGAATGTGGCTGAGCGGTT	ACAA1
ACAA1_3	AGTCATGACCGCGGTTCTCA	ACAA1
ACAA1_4	TGCCGAGAGAAGCTCGTCGG	ACAA1
ACAA1_5	CAGGCAGTGGCCAGCATAGC	ACAA1
ACAA1_6	ATGACATTGGCATGGCCTGT	ACAA1
ACAA1_7	AAATATTACTTCGCGCTTGA	ACAA1
ACAA1_8	CGAACACTGTCTATTGACAG	ACAA1
ACAA1_9	CTGCCGAGAGAAGCTCGTCG	ACAA1
ACAA2_1	CAAGCTTGGATCAGATATCA	ACAA2
ACAA2_10	AACAGTTGACAGTGTGATTA	ACAA2
ACAA2_11	AGGCCTCCGTAAGCTCCAAA	ACAA2
ACAA2_12	CAGATGCTATATATTTGGCA	ACAA2
ACAA2_2	ACGCACATTTCTGACACAGT	ACAA2
ACAA2_3	CGAACGCCCTTTGGAGCTTA	ACAA2
ACAA2_4	ACGCCCTTTGGAGCTTACGG	ACAA2
ACAA2_5	ACAGTTGACAGTGTGATTAT	ACAA2
ACAA2_6	ATAGCTGGAAGATTCTTTAT	ACAA2
ACAA2_7	GAAAGGAAAACAGACAATGC	ACAA2
ACAA2_8	AGGCATGTTGGTTTGCGTGT	ACAA2
ACAA2_9	GCCTATTAATCGTGAGAGCT	ACAA2
ACACA_1	AATGCATGCGGTCTATCCGT	ACACA
ACACA_10	TGCAATTAGATTCGTTGTCA	ACACA
ACACA_11	CAAGAGAAGTTCCGGTAGTT	ACACA
ACACA_12	CTTATCCCCTAAAGCCCACA	ACACA
ACACA_13	ATGGCTTGGCCTTGCACATA	ACACA
ACACA_14	GGTGAAGTTGGACCTACTGG	ACACA
ACACA_15	ACATTTCATAAGACCACCTA	ACACA
ACACA_16	GGCTTGCACCTAGTAAAGCA	ACACA
ACACA_17	AGAATTTGTTACTCGCTTTG	ACACA
ACACA_18	CCTGGTGAAGTTGGACCTAC	ACACA
ACACA_19	CCAGGCCATGTGGGCTTTAG	ACACA
ACACA_2	TGTGTCTGAAGATAACTCAG	ACACA
ACACA_3	CAGACAGTAAGAATTATAAG	ACACA
ACACA_4	TGGCTTGCACCTAGTAAAGC	ACACA
ACACA_5	GCATGCGGTCTATCCGTAGG	ACACA
ACACA_6	CAGCACTCTCGATTCATAAT	ACACA
ACACA_7	TTGCAGGTCTTCGTGTGGAC	ACACA
ACACA_8	CTATTATGAATCGAGAGTGC	ACACA
ACACA_9	GCAGAATTTGTTACTCGCTT	ACACA
ACACB_1	TAACCAGGAAAAGGTCAGAC	ACACB
ACACB_10	TGAGTTTGTCACACGCTTTG	ACACB
ACACB_11	ATGAGATGTTCCGCAACGAG	ACACB
ACACB_12	GCCCCAAAGATGCCGGTCGG	ACACB
ACACB_2	CTCGTTGCGGAACATCTCAT	ACACB
ACACB_3	GCTCATCTCGTGAGTCTACC	ACACB
ACACB_4	AGCAAACCTCATCCCGAGCC	ACACB
ACACB_5	TCCCCTGAGTTATCAGAGGC	ACACB
ACACB_6	TCACACGCTTTGGGGGGGAT	ACACB
ACACB_7	ATCTCGTGAGTCTACCCGGA	ACACB
ACACB_8	CACGGCGGCAATCCCGTTGT	ACACB
ACACB_9	GAGTTTGTCACACGCTTTGG	ACACB
ACAD10_1	AGCTTGTAGATCCTAGGGTC	ACAD10
ACAD10_10	TGATGGAAGGTGGTGAAAAT	ACAD10
ACAD10_11	TGGAGGCAGCACCTACAGAG	ACAD10
ACAD10_12	GTCGAAAATCACCGCTCTGT	ACAD10
ACAD10_2	CACCGATGGACACACCTTGG	ACAD10
ACAD10_3	GAAACAGCTCCTGACACACA	ACAD10
ACAD10_4	AGCACAGCTTGTAGATCCTA	ACAD10
ACAD10_5	AGAGAGAAAAATGAGTCCAC	ACAD10
ACAD10_6	ATAACTCAAATTCGGGCAAA	ACAD10
ACAD10_7	TCCAAGGTGTGTCCATCGGT	ACAD10
ACAD10_8	AGAGCAGAAATAACAGCAGA	ACAD10
ACAD10_9	CTGAGGCCATAACTCAAATT	ACAD10
ACAD11_1	CGTTCTGCTGGGCTAAGTCC	ACAD11
ACAD11_10	TTGCTGTCGAACTTGTGCTG	ACAD11
ACAD11_11	TGGCTTTGGGGCCGAACGTG	ACAD11
ACAD11_12	ATATGGCTGAACGTTCTGCT	ACAD11
ACAD11_2	TCACGGAAGATTCGACCCTA	ACAD11
ACAD11_3	ACTTGCTGTCGAACTTGTGC	ACAD11
ACAD11_4	TATATGGCTGAACGTTCTGC	ACAD11
ACAD11_5	TTCAGCCATATATGTGGCCA	ACAD11
ACAD11_6	GCTTTCAAACATATGTGCTC	ACAD11
ACAD11_7	GGTCAGCGTAGCCTCACGTT	ACAD11
ACAD11_8	CTTGCTGTCGAACTTGTGCT	ACAD11
ACAD11_9	AGAACGTTCAGCCATATATG	ACAD11
ACAD8_1	CAGCCCAGCTAGGCTTCGGA	ACAD8
ACAD8_10	TCACTTGTGGATGCTTATAT	ACAD8
ACAD8_11	GTCTACATACAAACAGATGT	ACAD8
ACAD8_12	GCCTGGATGATTGATAGCTT	ACAD8
ACAD8_2	GCAGCCCAGCTAGGCTTCGG	ACAD8
ACAD8_3	TCCGAAGCTATCAATCATCC	ACAD8
ACAD8_4	GACCTCCTGCATCGACCGTA	ACAD8
ACAD8_5	GTGGATGCTTATATAGGCTG	ACAD8
ACAD8_6	TGGCTCCAAATATGGCAGAG	ACAD8
ACAD8_7	TGCAGGAGGTCAAGCTCCGG	ACAD8
ACAD8_8	GGTCTACATACAAACAGATG	ACAD8
ACAD8_9	CTGCTCTTCATTAAGTCCCA	ACAD8
ACAD9_1	GAAGATAAATTAGGCATTCG	ACAD9
ACAD9_10	GACTTTGGTGGAGTCACTAA	ACAD9
ACAD9_11	CCTCAGGTCTGGATTACTAA	ACAD9
ACAD9_12	TACTTGCCTAAACTGGCGTC	ACAD9
ACAD9_2	GGACTCCCGAAAAATTGACC	ACAD9
ACAD9_3	CACCATGTACTCAAGACTAG	ACAD9
ACAD9_4	CTTCTTGTCTTCACTTAGTG	ACAD9
ACAD9_5	TCTTTGGCGAAAGCTCGTAC	ACAD9
ACAD9_6	TTGGCGAAAGCTCGTACAGG	ACAD9
ACAD9_7	GAAAGCTCGTACAGGCGGGC	ACAD9
ACAD9_8	CGAAGATAAATTAGGCATTC	ACAD9
ACAD9_9	AACACCATGTACTCAAGACT	ACAD9
ACADL_1	AAAAGGCTAATACCATGGGC	ACADL
ACADL_10	AGCTGGAGAAGTAAGTAGGG	ACADL
ACADL_11	CCAGAAAAAGGCTAATACCA	ACADL
ACADL_12	CAGAAAAAGGCTAATACCAT	ACADL
ACADL_2	GAAAGCTGGAGAAGTAAGTA	ACADL
ACADL_3	TTGCAGGTGTTCATCAGTAA	ACADL
ACADL_4	TGTACTCCGCAGCTATTGTC	ACADL
ACADL_5	AGAAAGCTGGAGAAGTAAGT	ACADL
ACADL_6	CCTGAATGAATACTAAAACC	ACADL
ACADL_7	TGAGCCATGGTTTGTAATAT	ACADL
ACADL_8	CTCCGCAGCTATTGTCTGGG	ACADL
ACADL_9	GTACTCCGCAGCTATTGTCT	ACADL
ACADM_1	CCAGTAAAGGCTTTATTAGC	ACADM
ACADM_10	GAAGAAGGAAAAACGCATCT	ACADM
ACADM_11	GGAGCAGGCTCTGATGTAGC	ACADM
ACADM_12	CCAAGCAATATCATTTATGC	ACADM
ACADM_13	CCAAAACTAAATCCTAATCC	ACADM
ACADM_14	CAAATGCCTATTATTATTGC	ACADM
ACADM_15	GCTCTTCTAATTAGGGGGAC	ACADM
ACADM_16	TCCCAGGCTCTTCTAATTAG	ACADM
ACADM_17	GTATTTGGGGAGAATGACTG	ACADM
ACADM_18	CCCAGGCTCTTCTAATTAGG	ACADM
ACADM_2	CAGCGATGTTCAGATACTAG	ACADM
ACADM_3	GCAGCTTGGGAGGTTGATTC	ACADM
ACADM_4	CAGAAGATGTGGATAACCAA	ACADM
ACADM_5	GCTGGTTTCAAAGTTGCAAT	ACADM
ACADM_6	GAATTGGCTTATGGATGTAC	ACADM
ACADM_7	ATTAGTGAAGAATTGGCTTA	ACADM
ACADM_8	ACTGATGCTGTGCAGATACT	ACADM
ACADM_9	CTTAACTTGCACCTAAACCT	ACADM
ACADS_1	TGAGGACTGTCGCATCCCCA	ACADS
ACADS_10	GTCCGTGCTGGCAAAGACCA	ACADS
ACADS_11	TGAGCCCAGGCGTTGGCATG	ACADS
ACADS_12	CCGGGCCGAGGGCGACTCAT	ACADS
ACADS_2	CGGCAAAGTCCCGGCATGTC	ACADS
ACADS_3	GATGTTGCTCCAGACATGCC	ACADS
ACADS_4	CCAACGCCTGGGCTCACGTT	ACADS
ACADS_5	CTGGGGCCCATCTTGAAGTT	ACADS
ACADS_6	GCCATGGAGGAGATCAGCCG	ACADS
ACADS_7	TGGCGTAGGCCAGGTAATCG	ACADS
ACADS_8	CGGTGCTGGCCTCGATTACC	ACADS
ACADS_9	CTTGGAGCCAAACTTCAAGA	ACADS
ACADSB_1	AGCCAAAGTTGATGCATCTG	ACADSB
ACADSB_10	TCCACATCTTTGATCCATTG	ACADSB
ACADSB_11	ATGGAGAAATCAGTAATACA	ACADSB
ACADSB_12	GATACTCCGGGCCTTCATAT	ACADSB
ACADSB_2	GTGTGTTAATTAATGTGTTC	ACADSB
ACADSB_3	TTCGAATGTTAACGGGCAGG	ACADSB
ACADSB_4	AGTGAGCTGAGGCAAATAGG	ACADSB
ACADSB_5	AGCCACAGATGCATCAACTT	ACADSB
ACADSB_6	AGGGAAACCTGAAAACAAAT	ACADSB
ACADSB_7	TTTCAGGTTTCCCTATATGA	ACADSB
ACADSB_8	AGTATCACGATCTACTAAGA	ACADSB
ACADSB_9	ATCCACTGTGCTCGTGATAG	ACADSB
ACADVL_1	CAGGTGTTCCCATACCCGTC	ACADVL
ACADVL_10	GAATCTAAGTCCTTTGCTGT	ACADVL
ACADVL_11	AGGCCAGCTCACCACAGATC	ACADVL
ACADVL_12	TTTGCTGTGGGAATGTTCAA	ACADVL
ACADVL_13	GGGCACAGCAGAGGTTCGGA	ACADVL
ACADVL_14	CGCCGTGAGCCGCGAGCTGT	ACADVL
ACADVL_15	CCTTGGCGTGGGCATTACCC	ACADVL
ACADVL_16	AGATGGTGGAGGAGACCACT	ACADVL
ACADVL_17	GACACAGTTTCTTAAAGAGC	ACADVL
ACADVL_18	GTTCCCATACCCGTCCGGTA	ACADVL
ACADVL_19	TTTGAAACCGATGCTCTGAT	ACADVL
ACADVL_2	TTGGCGTGGGCATTACCCTG	ACADVL
ACADVL_3	TCTCCACCAAACGGGCGTAC	ACADVL
ACADVL_4	TATCTCCTTTCCCATTATCC	ACADVL
ACADVL_5	AGGAACCCGGATAATGGGAA	ACADVL
ACADVL_6	TCCTGGTCAGAGCGTCAGAG	ACADVL
ACADVL_7	GCTGCATCTGACCCGCTTGA	ACADVL
ACADVL_8	CTGGCAGGAACCCGGATAAT	ACADVL
ACADVL_9	TGTCCCGTTTCTTCGAGGTA	ACADVL
ACAT1_1	GTTCATTACATATGGAACAT	ACAT1
ACAT1_10	AGGAAATAAGATATGTGGAA	ACAT1
ACAT1_11	GTGAAGGACAAGCTCCTACA	ACAT1
ACAT1_12	TGCAATGGAACCAAGCTTAG	ACAT1
ACAT1_2	ATGGAACCAAGCTTAGTGGC	ACAT1
ACAT1_3	TTGCTGCCAGCCACTAAGCT	ACAT1
ACAT1_4	GCCTCTCAAAGTCTTATGTG	ACAT1
ACAT1_5	AGGACAAGCTCCTACAAGGC	ACAT1
ACAT1_6	GAAGTGAAAGAAGCATACAT	ACAT1
ACAT1_7	GTTCCATATGTAATGAACAG	ACAT1
ACAT1_8	GATCCTCTGTTCATTACATA	ACAT1
ACAT1_9	AACAGAGGATCAACACCATA	ACAT1
ACAT2_1	TGCATTTCACAACTGTCATA	ACAT2
ACAT2_10	TGCCTTGCAGTCCAGTCAAT	ACAT2
ACAT2_11	GCATTTCACAACTGTCATAT	ACAT2
ACAT2_12	TTGAGAACAGGAGTAAAGAT	ACAT2
ACAT2_2	CACTTGGCTTACTTGAGAAC	ACAT2
ACAT2_3	AGTCTCCTATCCCTATTGAC	ACAT2
ACAT2_4	GTTCTCAAGTAAGCCAAGTG	ACAT2
ACAT2_5	GGGAATTCCTGCACCCACAC	ACAT2
ACAT2_6	GGAGCTGCCAGATGATCTGT	ACAT2
ACAT2_7	GCCTTGCAGTCCAGTCAATA	ACAT2
ACAT2_8	AGCAGCTAAGGCACCATTGA	ACAT2
ACAT2_9	GCAGTCCAGTCAATAGGGAT	ACAT2
ACBD3_1	AGTTTGTCAAGCTCTTAAAT	ACBD3
ACBD3_10	GCAGCGCTGGGGTTTCGGCC	ACBD3
ACBD3_11	GTAGTTCCCTGGATACTGTT	ACBD3
ACBD3_12	TGCGTCCCACAAAATAGAGA	ACBD3
ACBD3_2	TTGATGTGTTGGGGAATGAC	ACBD3
ACBD3_3	TTCGGCCTGGAGGAGTTGTA	ACBD3
ACBD3_4	TGAAGAAAAATTGAAGCTTG	ACBD3
ACBD3_5	CCTGGGAAACATGTCTAAAG	ACBD3
ACBD3_6	GGACAAGTGTCTGGATTATA	ACBD3
ACBD3_7	TATGCAGCCCAACAGTATCC	ACBD3
ACBD3_8	GCTGAACGCAGAGCGACTCG	ACBD3
ACBD3_9	GACAAGTGTCTGGATTATAT	ACBD3
ACBD4_1	GAATGTTTCGGACCCAAAAG	ACBD4
ACBD4_10	CTGGGGGCCTCGGCATGTCA	ACBD4
ACBD4_11	TAGGAGGGGCGGTAAGAACC	ACBD4
ACBD4_12	TCACCACTTATATCGTCCAA	ACBD4
ACBD4_13	GGCCCCAGGAGTTGGACGTG	ACBD4
ACBD4_2	GTCCAGGTCCCTGGGTGAAT	ACBD4
ACBD4_3	ACCCCATTGGACGATATAAG	ACBD4
ACBD4_4	GGGGACAGTTCGAGCACTAC	ACBD4
ACBD4_5	ACCACTTATATCGTCCAATG	ACBD4
ACBD4_6	TCTGGGGGCCTCGGCATGTC	ACBD4
ACBD4_7	CACCACTTATATCGTCCAAT	ACBD4
ACBD4_8	TTGGTAGAGTTACTGCCCAG	ACBD4
ACBD4_9	CACAGAGTCCCATTCACCCA	ACBD4
ACBD5_1	AAGGACCCTGTAAACTTTCA	ACBD5
ACBD5_10	ACTGGGTGATATGACCAAAG	ACBD5
ACBD5_11	GCTTTCAGCTTTACCATTAA	ACBD5
ACBD5_12	CTCAAACCTAGTCTCGTGCA	ACBD5
ACBD5_13	CCAGGCCTTGAAAGTTTACA	ACBD5
ACBD5_2	GTTCTGATATAACCTCAGGT	ACBD5
ACBD5_3	CGGTCCCAAGGTCTGTCGGC	ACBD5
ACBD5_4	TCCAGGCCTTGAAAGTTTAC	ACBD5
ACBD5_5	CGAGATCCGTGCACGAGACT	ACBD5
ACBD5_6	GAAGAATTGCTGCGTGTCAT	ACBD5
ACBD5_7	GTCAGCAGACCATAAGAATT	ACBD5
ACBD5_8	ATTGTCGAGGACAAAAAGAG	ACBD5
ACBD5_9	TTCTTCAACATATGCAATCA	ACBD5
ACBD6_1	CCTGCAAGGCCTGATTCAGG	ACBD6
ACBD6_2	CTTACCTGAGGATTCCAACC	ACBD6
ACBD6_3	AAGCCCCAGCCAAGCAATGC	ACBD6
ACBD6_4	AGCTCTTGTACCTGTATGCC	ACBD6
ACBD7_1	GAGAACTGAAAGAACTCTAT	ACBD7
ACE_1	TGCTTAGCAGGGCGTTGTAC	ACE
ACE_10	ACCAGATCTGACGAATGTGA	ACE
ACE_11	GGAGGGCTGGCACAACGCTG	ACE
ACE_12	GAACAGCACCTGTTCGGCGC	ACE
ACE_13	CACCCTGAAGTACGGCACCC	ACE
ACE_14	TGCCTGGCTGCTTGTCCCAT	ACE
ACE_15	AGGAGCTGTATGAACCGATC	ACE
ACE_16	GAGCATGGCGTAGCTTCGCG	ACE
ACE_17	CTTAGCAGGGCGTTGTACTG	ACE
ACE_18	GGTGTGGAACGAGTATGCCG	ACE
ACE_19	TGCATTCTCCGCGGTGATGT	ACE
ACE_2	TATCAAGCGGATCATAAAGA	ACE
ACE_20	TCCGTGAAGTTCTGCCAGAT	ACE
ACE_21	ATGGGTGACTGTCACCTGTT	ACE
ACE_22	CTTTATGATCCGCTTGATAG	ACE
ACE_23	CAGCCCGGGGTCCAACGCCA	ACE
ACE_24	TCTGGCTGCTGGTTGTTGCC	ACE
ACE_3	GGCCTGGGTGCCGTACTTCA	ACE
ACE_4	GCAGTACAACAAGATCCTGT	ACE
ACE_5	CCCTGCTAAGCAACATGAGC	ACE
ACE_6	AGTTTGTGGAGGAATATGAC	ACE
ACE_7	TCCTGCTCATGTTGCTTAGC	ACE
ACE_8	CAGCAGGTGGCAGTCTTGTT	ACE
ACE_9	CTGGTGGGCCGTCGCCTGGT	ACE
ACE2_1	AAACTTGTCCAAAAATGTCT	ACE2
ACE2_10	GCTTATTACTTGAACCAGGT	ACE2
ACE2_11	AGATTCTGAATTTCTTGTAG	ACE2
ACE2_12	ACAGTTTAGACTACAATGAG	ACE2
ACE2_2	AGCATTCTTGTGGATTATCT	ACE2
ACE2_3	GACATTCTCTTCAGTAATAT	ACE2
ACE2_4	GATGGCTATGACTACAGCCG	ACE2
ACE2_5	AAACAGATTATGAGGACTAT	ACE2
ACE2_6	ATGAGGACTATGGGGATTAT	ACE2
ACE2_7	GAATGCTTATTACTTGAACC	ACE2
ACE2_8	GACTATGGGGATTATTGGAG	ACE2
ACE2_9	TCAAGTAATAAGCATTCTTG	ACE2
ACER1_1	CCTCTTCATGATCATAGGTA	ACER1
ACER1_10	GTGCAGGGCAATGCTGTTGA	ACER1
ACER1_11	GGAGCTTCGGCACCTGATTG	ACER1
ACER1_12	AAACCACGGAGACCTCAATC	ACER1
ACER1_2	TGGGCAGTGGCTATAGCATA	ACER1
ACER1_3	CCGCTACATTTACGTTGTCT	ACER1
ACER1_4	CTTCGCCTATCAGAGCTCCG	ACER1
ACER1_5	TCCTCTTCATGATCATAGGT	ACER1
ACER1_6	AGGGCGTAGGCGTTGACCGT	ACER1
ACER1_7	CTCTGATAGGCGAAGATGCT	ACER1
ACER1_8	CATTCTCTACATCGTGTGCC	ACER1
ACER1_9	CCCAGACAACGTAAATGTAG	ACER1
ACER2_1	GCGATGAGCAGTGCAGTGCA	ACER2
ACER2_10	TTGGGCCAGAACTTGATGAC	ACER2
ACER2_11	CCGAGTTCTACAACACGGTG	ACER2
ACER2_12	CACACAGGAGGGACACATAG	ACER2
ACER2_2	TTGTAGAACTCGGCGATAGC	ACER2
ACER2_3	TGGGCCAGAACTTGATGACA	ACER2
ACER2_4	TCTTTGGTAGATACCTTCTG	ACER2
ACER2_5	GGCACGTCGTAACCGCAGAC	ACER2
ACER2_6	GTCTGCGGTTACGACGTGCC	ACER2
ACER2_7	ATTCAGGGGTAGGTTCAAGG	ACER2
ACER2_8	AAGCACACATCAGAACCCAA	ACER2
ACER2_9	GCAGGCTGGTAGCTCGGAGG	ACER2
ACER3_1	TTGGAGGTATAATCATGATC	ACER3
ACER3_10	AGGACTGGGTTATACATCAT	ACER3
ACER3_11	ACAGAACTCGGCGATGTACC	ACER3
ACER3_12	TAAGCCATGGATAAACCCTG	ACER3
ACER3_2	GCTTCTTATTTAGCACTCAC	ACER3
ACER3_3	TGTGTGGTAATACCTATGAT	ACER3
ACER3_4	GACTCTGAAATATGAAATGC	ACER3
ACER3_5	CCGCGGACCGAGAGGGCTAC	ACER3
ACER3_6	TGAACTGCACCGAACATTGG	ACER3
ACER3_7	TTTCATATTTCAGAGTCATG	ACER3
ACER3_8	TCAGAGTGTTAGAGACGGTC	ACER3
ACER3_9	CGCGGACCGAGAGGGCTACT	ACER3
ACHE_1	AGCTGCTGGTGACGGTGCGT	ACHE
ACHE_10	GAGTGTCTGCTACCAATATG	ACHE
ACHE_11	AGAAAGCGACGGGGTCCCAT	ACHE
ACHE_12	GGTATAGGGTGTCCACATAT	ACHE
ACHE_2	TGCCCTCAAAACCTGGGTAT	ACHE
ACHE_3	CCCATGGGTGGCTCCGCAAA	ACHE
ACHE_4	CCTCGCTCAGCTCACGGTTG	ACHE
ACHE_5	CTGCTGGTGACGGTGCGTGG	ACHE
ACHE_6	GCTGCTGGTGACGGTGCGTG	ACHE
ACHE_7	GCCCTCAAAACCTGGGTATA	ACHE
ACHE_8	CAGAAAGCGACGGGGTCCCA	ACHE
ACHE_9	TATGTGGACACCCTATACCC	ACHE
ACLY_1	TACCAAGGGGATTGATCTCG	ACLY
ACLY_10	GAATCGGTTCAAGTATGCTC	ACLY
ACLY_11	CCACGTCCACACCCCCCTCG	ACLY
ACLY_12	ATCAAACGTCGTGGAAAACT	ACLY
ACLY_2	CTTCAGGGGCGTGGACCAAC	ACLY
ACLY_3	GGACATCAAAAAACACCTGT	ACLY
ACLY_4	TTTGCAGATGTAGTCGGCAG	ACLY
ACLY_5	CAAGGCAATTTCAGAGCAGA	ACLY
ACLY_6	GACCAGCTGATCAAACGTCG	ACLY
ACLY_7	CCACCTTGGCCGCCAAGTCA	ACLY
ACLY_8	CGGCCTCTTCAATTTCTACG	ACLY
ACLY_9	AAGGGGATTGATCTCGAGGT	ACLY
ACMSD_1	TGGCACCCACGTCAACGAGT	ACMSD
ACMSD_10	AGTGGTGCGAGAGAATTGCT	ACMSD
ACMSD_11	GTCCCAGGGATGCACGAACA	ACMSD
ACMSD_12	AAGTGTCCTCAGGTTTGGCC	ACMSD
ACMSD_2	TGTCCCAGGGATGCACGAAC	ACMSD
ACMSD_3	AAGCAAAGTTGTTGAAAGAT	ACMSD
ACMSD_4	CCCCAGGAGGTTCGTGGGTC	ACMSD
ACMSD_5	CATGACAGGAACTGTGGAAA	ACMSD
ACMSD_6	AGCTACCCCAGGAGGTTCGT	ACMSD
ACMSD_7	GAGGTTTGGCTACGGAGGCT	ACMSD
ACMSD_8	TCAGGTCCCACTCGTTGACG	ACMSD
ACMSD_9	TCCTGTCATGTTTAGCTACT	ACMSD
ACN9_1	TTTAGGAGACATAAGACCGT	ACN9
ACN9_2	TCGCCCAGGGATTTGAGGTC	ACN9
ACN9_3	CACAGCGTTTCTTGCAAGAA	ACN9
ACN9_4	ACAGCGTTTCTTGCAAGAAT	ACN9
ACN9_5	CTGTGCCTCGTCAGAACCAA	ACN9
ACN9_6	GAAAACAGACAAAATTCAAC	ACN9
ACN9_7	TGCAACAGCGTTATTGCAAC	ACN9
ACN9_8	AGTACGTGAAAGACGAATTT	ACN9
ACO1_1	GGCAAGAGTGGTATTTGATC	ACO1
ACO1_10	ATGACACGAGCAGGCTTAAA	ACO1
ACO1_11	TCGCACACTACCATGATTGA	ACO1
ACO1_12	ACATGTTAGCAATCGTAGCT	ACO1
ACO1_2	GGCTCAGCAAGGTGTGCGAA	ACO1
ACO1_3	CTTGCTGTAGTGGACCCAAA	ACO1
ACO1_4	TGGAGGATTCAAGATATGGT	ACO1
ACO1_5	CAGTGGATGTTACCAGAGGG	ACO1
ACO1_6	ACTGAATTCACCCTTGCTCA	ACO1
ACO1_7	AAATTGGAGGATTCAAGATA	ACO1
ACO1_8	TCGGTCAGCAATGGACAACT	ACO1
ACO1_9	CGTGATGCTGTGAAAAAGTT	ACO1
ACO2_1	TGCAGGTGCCAAATATGGCG	ACO2
ACO2_10	TCTTCTCTAGCAGGTCATAA	ACO2
ACO2_11	AATGGCGCCCTACAGCCTAC	ACO2
ACO2_12	TCATAATGGATGTACTCGTT	ACO2
ACO2_2	CAGATGGTCACAGTGGATGG	ACO2
ACO2_3	CGAGTCACCAGTAGGCTGTA	ACO2
ACO2_4	AACATTGTTCGCAAACGGTA	ACO2
ACO2_5	CTCTCGGAGAAGATTGTGTA	ACO2
ACO2_6	ACATTAACATTGTTCGCAAA	ACO2
ACO2_7	GCAGGTGCCAAATATGGCGT	ACO2
ACO2_8	CCAGAAGCCCACGCCATATT	ACO2
ACO2_9	TCCTGCATGGCCACACGGTC	ACO2
ACOT1_1	CCGAACATGTCCACAATGCC	ACOT1
ACOT1_2	CTCCAGGTCCAGCTCGCCAA	ACOT1
ACOT1_3	CGCCGACACCCTTGGCGAGC	ACOT1
ACOT1_4	TGGGGGAACCTTACGCTACA	ACOT1
ACOT1_5	GGGGGAACCTTACGCTACAA	ACOT1
ACOT1_6	GGTCTCGCCCTTGTAGCGTA	ACOT1
ACOT11_1	ACTGTCGTTCCCCGCACGTA	ACOT11
ACOT11_10	CTGGCCAACTGCGCCATTCA	ACOT11
ACOT11_11	CGGAAGTCAGCCTTACGTGC	ACOT11
ACOT11_12	ATCTTCTCCTCTTCTGTCCG	ACOT11
ACOT11_2	CCGGAAGTCAGCCTTACGTG	ACOT11
ACOT11_3	AGCTGAAGCAGATCACGCCG	ACOT11
ACOT11_4	TCACCACTTGTCCAACACTG	ACOT11
ACOT11_5	TGGCTCATCTGCACCTCCGT	ACOT11
ACOT11_6	GGAAGTCAGCCTTACGTGCG	ACOT11
ACOT11_7	GCAGGTGATTTCCGACATTC	ACOT11
ACOT11_8	TGGCAGACGGCGAGGGATAC	ACOT11
ACOT11_9	CCCTGCCACACCAACCAACG	ACOT11
ACOT12_1	CACCAAATGTATTTCCGTGA	ACOT12
ACOT12_10	AACTGGTTTGGCTACAAATG	ACOT12
ACOT12_11	TCTAACTGAACAAGATCATG	ACOT12
ACOT12_12	GAAAGGGATGAGCCCAACAC	ACOT12
ACOT12_2	TACATTTGGTGGCCAGATTA	ACOT12
ACOT12_3	ATGGTACAGGATATGCTCAC	ACOT12
ACOT12_4	CAGTTCAATGCTCTGAACGG	ACOT12
ACOT12_5	AACCATCACGGAAATACATT	ACOT12
ACOT12_6	TCTCCATCCACGCCATAATC	ACOT12
ACOT12_7	TTGGTGGCCAGATTATGGCG	ACOT12
ACOT12_8	AAGGAAAGTAGCAAATTTGA	ACOT12
ACOT12_9	TTAGATCAGTATCAAGGTCA	ACOT12
ACOT13_1	GAAGAGCATACCAATGCAAT	ACOT13
ACOT13_2	TGATATGTTATCTACTAACG	ACOT13
ACOT13_3	GCAATAGGCACTCTCCACGG	ACOT13
ACOT13_4	TCTCTCAAAATTGCGAGCCT	ACOT13
ACOT13_5	AACACTTGCATTTACCTCTG	ACOT13
ACOT13_6	ACAGCACATGTTCTGAAGCA	ACOT13
ACOT13_7	GGCTCTGCTATGCACGGAAA	ACOT13
ACOT2_1	CGAGAAACCTTTGGTGCGGC	ACOT2
ACOT2_10	GCAGGTTGGTCAGATCATTA	ACOT2
ACOT2_11	ATGACTGAGCAAGTAGTTCA	ACOT2
ACOT2_2	AGTAGCGCTCGTGCCGCGTC	ACOT2
ACOT2_3	GGGGGAACCTTACACTACAA	ACOT2
ACOT2_4	AGACCTGAGAACAACTGAAT	ACOT2
ACOT2_5	TGGGGGAACCTTACACTACA	ACOT2
ACOT2_6	ACCTGAGAACAACTGAATGG	ACOT2
ACOT2_7	TCAGGCTCCATTGGTACAGC	ACOT2
ACOT2_8	GCTCGCCAAGAGTGTCGGCG	ACOT2
ACOT2_9	CTGCTGTCCTTCGAGCGTCC	ACOT2
ACOT4_1	GCTACTGTGCTTATAGTTGA	ACOT4
ACOT4_10	TTGACATCTTTGGTATTGGA	ACOT4
ACOT4_11	GGCTGGCTCGATATTCCAAG	ACOT4
ACOT4_12	TCGCGGGACTCGAGCCCATG	ACOT4
ACOT4_2	TTCGCGGGACTCGAGCCCAT	ACOT4
ACOT4_3	GATGTCAGCAACGCTGATCC	ACOT4
ACOT4_4	ATGTTGAAGCATGTAGCATA	ACOT4
ACOT4_5	ATGTCAATGATCCCTGGGAA	ACOT4
ACOT4_6	TGACATCTTTGGTATTGGAG	ACOT4
ACOT4_7	ATATGTTGTCCATGTTATTG	ACOT4
ACOT4_8	CGCTTCAGGAAGCGCCAAAA	ACOT4
ACOT4_9	CCGGTGCGCATTGCCGTGCG	ACOT4
ACOT6_1	TTTCTGGGTAACAGATTATC	ACOT6
ACOT6_10	ATCATATCCTTGTAATGTAG	ACOT6
ACOT6_11	ATAATCTGTTACCCAGAAAC	ACOT6
ACOT6_12	ATGAGCTTGTAGCCTTTCAG	ACOT6
ACOT6_2	GCGTGCACAGAAGCTCTAGA	ACOT6
ACOT6_3	AGTAGCTCCTCTACATTACA	ACOT6
ACOT6_4	ACAGGCATTGATAAGTACAG	ACOT6
ACOT6_5	TTGGGTGAGGCAATATTCTA	ACOT6
ACOT6_6	CCTAGATCATCGACAAGTTT	ACOT6
ACOT6_7	AATCCAAGAAGCGCAATACT	ACOT6
ACOT6_8	TGAGCCAAAGGCTCACTCAA	ACOT6
ACOT6_9	GGTGAGGCAATATTCTATGG	ACOT6
ACOT7_1	TTCCTGTCTCCCATGTGCAT	ACOT7
ACOT7_10	AGCCCGGGCCGCGCCATAAA	ACOT7
ACOT7_11	CGGTGCGCTCGACACGAGCC	ACOT7
ACOT7_12	TCCCATGTGCATCGGTGAGG	ACOT7
ACOT7_13	CTACACCTCCAAGCACTCTG	ACOT7
ACOT7_14	CATCTGGCCGCATGATCCTA	ACOT7
ACOT7_15	CGGACGGCGTCTCGACGTCT	ACOT7
ACOT7_16	CGGCAGATCTGGATGGCGGA	ACOT7
ACOT7_17	CACCGATGCACATGGGAGAC	ACOT7
ACOT7_2	ATACCACAGGGTGGCCTTAT	ACOT7
ACOT7_3	TGAGGTGGCGCATGTCAGCG	ACOT7
ACOT7_4	GTGGCCGGCAATGTCCACGG	ACOT7
ACOT7_5	TCCGGCTCTGTGAGTTTGGG	ACOT7
ACOT7_6	GCGGACGGCGTCTCGACGTC	ACOT7
ACOT7_7	GTCTCCCATGTGCATCGGTG	ACOT7
ACOT7_8	GCAACAGCCAGAACGGGGTA	ACOT7
ACOT7_9	TCTTCAGGATGGTCCCCCCG	ACOT7
ACOT8_1	CCCTCATTGACCAGTATTTA	ACOT8
ACOT8_10	GATGGGCTTCCCATGTTGCA	ACOT8
ACOT8_11	GCTGTTTGGTGGTCAGATCG	ACOT8
ACOT8_12	TGGGGACCTCCGTAGCGTCT	ACOT8
ACOT8_2	CACTGCTACTTTGTTCGGGC	ACOT8
ACOT8_3	AGGAAGGCATTACTGGGTAC	ACOT8
ACOT8_4	TCGTGACCAAGACGCTACGG	ACOT8
ACOT8_5	CGGTCGTGACCAAGACGCTA	ACOT8
ACOT8_6	TCTGTGAAGGCCGTGCAACA	ACOT8
ACOT8_7	CAAGTGGAGCGGACACGAAC	ACOT8
ACOT8_8	CTGTGAAGGCCGTGCAACAT	ACOT8
ACOT8_9	GCTGCCAGTACTGTACCAAG	ACOT8
ACOT9_1	GTTCAGTGGCCATGTTAGCT	ACOT9
ACOT9_10	GAAGAGGAGCTCTTTAGACA	ACOT9
ACOT9_11	GATAAGTTGCGGGAGATAGT	ACOT9
ACOT9_12	TGACTGTTCAAAACACCGTA	ACOT9
ACOT9_13	TTCAGTTCGAGATAAGTTGC	ACOT9
ACOT9_2	ACTGCCTCCTAGGAGAATGA	ACOT9
ACOT9_3	TAGTTTCTTGGCTAAATCAC	ACOT9
ACOT9_4	AGGGCTGTAACTATCGATAA	ACOT9
ACOT9_5	GAACAGGACATTAAGTTCAG	ACOT9
ACOT9_6	TTTCAGTTCGAGATAAGTTG	ACOT9
ACOT9_7	TTTGGATGCAACATTTGTAA	ACOT9
ACOT9_8	TCATCTATACATGTGAATCA	ACOT9
ACOT9_9	CTGTCCTTCATTCTCCTAGG	ACOT9
ACOX1_1	TGACAGCCACCTCATAACGC	ACOX1
ACOX1_10	CTGTGACCTCCATTAAATGG	ACOX1
ACOX1_11	ATCGTACCTATTCGTGAAAT	ACOX1
ACOX1_12	ACCCGGCGCCGCCGAGAGAT	ACOX1
ACOX1_13	TCGCAGCCAGCGTTATGAGG	ACOX1
ACOX1_14	ACCAGGCCACCATTTAATGG	ACOX1
ACOX1_15	AACCGTGGCCCATTTCCGTC	ACOX1
ACOX1_2	TTCACGAATAGGTACGATAA	ACOX1
ACOX1_3	ACCTACGCCCAGACGGAAAT	ACOX1
ACOX1_4	CTGTGGTTTCCAAGCCTCGA	ACOX1
ACOX1_5	ATCACTAAGGGGAAATGCTA	ACOX1
ACOX1_6	CCCACCAGGCCACCATTTAA	ACOX1
ACOX1_7	CTGGGTTTCAGGGTCATACG	ACOX1
ACOX1_8	GCTGGAAGTCTGGGTCGTTC	ACOX1
ACOX1_9	GCCTCGAAGGTGAGTTCCTA	ACOX1
ACOX2_1	CGGCTCACCAACATCCTTGA	ACOX2
ACOX2_10	TTAGAAGATGGTCGTGAATT	ACOX2
ACOX2_11	GACCCAGAATGAGCGTTATA	ACOX2
ACOX2_12	CCAGGCGCCGAGCTATCAAC	ACOX2
ACOX2_2	GCCGAGCTATCAACCGGATG	ACOX2
ACOX2_3	CCCAGTGCACCGAGTGTCAT	ACOX2
ACOX2_4	CGCCTGGGTTGGTTAGAAGA	ACOX2
ACOX2_5	GACCATCTTCTAACCAACCC	ACOX2
ACOX2_6	TCCACATCCGGTTGATAGCT	ACOX2
ACOX2_7	ACCCCGACATAGAGAGCGAG	ACOX2
ACOX2_8	GTATATGCAGTCCTTTGACG	ACOX2
ACOX2_9	TTACCCGGAGTTTAGCTGTA	ACOX2
ACOX3_1	GAGCTGGCGCTGTTCACGGA	ACOX3
ACOX3_10	AGCTGAAGGACGCTCTTGCT	ACOX3
ACOX3_11	AGCTGGCGCTGTTCACGGAA	ACOX3
ACOX3_12	CCAGGGGAACGAGCGAAAAG	ACOX3
ACOX3_2	CAGGGGAACGAGCGAAAAGA	ACOX3
ACOX3_3	CCAAGGACAGATCGGCTCCA	ACOX3
ACOX3_4	TGAACATGTCTTCGACACTG	ACOX3
ACOX3_5	CTTGCTCGGTAGGCATCGAG	ACOX3
ACOX3_6	TCTTGCTCGGTAGGCATCGA	ACOX3
ACOX3_7	CGAAGATCCGCTTGCATCGA	ACOX3
ACOX3_8	CAAGGACAGATCGGCTCCAG	ACOX3
ACOX3_9	TGAACTTCCTTCGATGCAAG	ACOX3
ACOXL_1	TCCCTCTCGCGTTGCTCCCA	ACOXL
ACOXL_10	AGCTGCATAATTCCCGTACA	ACOXL
ACOXL_11	TCCAGTGCGGAATAATTTAT	ACOXL
ACOXL_12	ATATTGGAAATGCCATGTAC	ACOXL
ACOXL_2	ACAGGAACGATGAAACAGTG	ACOXL
ACOXL_3	TCCAGGAGCAGAAATACACT	ACOXL
ACOXL_4	GATGTTTGCAATGACCGAGA	ACOXL
ACOXL_5	GCCAATAAATTATTCCGCAC	ACOXL
ACOXL_6	GGATGTTTGCAATGACCGAG	ACOXL
ACOXL_7	ATGTTTGCAATGACCGAGAG	ACOXL
ACOXL_8	AATGCGGAGAAGATGTATAT	ACOXL
ACOXL_9	GCCCTGAACATGTTACTAAG	ACOXL
ACSBG1_1	AGCTTCCCTACACTGTGCAT	ACSBG1
ACSBG1_10	GTATGGGGACCTCATCGCTT	ACSBG1
ACSBG1_11	TGAGGTCCCCATACTTATCC	ACSBG1
ACSBG1_12	GGAGGCGCTGTGGACGACTC	ACSBG1
ACSBG1_2	TGTGGACGACTCGGGCCGAT	ACSBG1
ACSBG1_3	GCCGGCAGGACATGATTGTG	ACSBG1
ACSBG1_4	GGCAGCTGGGGTCTATGCGC	ACSBG1
ACSBG1_5	GAAGGTGAATAATGCCCAGT	ACSBG1
ACSBG1_6	TATCCAGCTCCAGAATTGCG	ACSBG1
ACSBG1_7	TCTCTGCTGTCCAGCATGCT	ACSBG1
ACSBG1_8	GAACATCCGATGCACAGTGT	ACSBG1
ACSBG1_9	TACGAGGCCCTGGATAAGTA	ACSBG1
ACSBG2_1	ACACGAGAGTCTTAGCCATG	ACSBG2
ACSBG2_10	GGGACCACAGGCATACCCAA	ACSBG2
ACSBG2_11	TTTCCACGGAGTTGGTATCC	ACSBG2
ACSBG2_12	CCATCATCTGTGCTGCAATA	ACSBG2
ACSBG2_13	CTCGGCAGTCTCTTGGTTGA	ACSBG2
ACSBG2_14	CGTGTTTGGATAGCCTCAGA	ACSBG2
ACSBG2_15	CACCTTGGTAAGTACTCTAA	ACSBG2
ACSBG2_16	CTGTTGGTGCCATCCTAGCC	ACSBG2
ACSBG2_17	CGAGAGTCAGTCAACCGATT	ACSBG2
ACSBG2_18	GACTTCTCCATCTCGACAGG	ACSBG2
ACSBG2_19	GAAGAAGAAGGCATTCGTGT	ACSBG2
ACSBG2_2	TTGGAGCGTTTCCACGGAGT	ACSBG2
ACSBG2_20	TGTGAGCGCCCCAATCTTTA	ACSBG2
ACSBG2_21	AGGCTATCCAAACACGGACC	ACSBG2
ACSBG2_22	TGAAGAAGAAGGCATTCGTG	ACSBG2
ACSBG2_23	CTTAGCCATGCGGTAGCTCA	ACSBG2
ACSBG2_24	ACCAGTACTATGAGGCTTGT	ACSBG2
ACSBG2_3	GTGAGCGCCCCAATCTTTAT	ACSBG2
ACSBG2_4	CTTCTGAGGCTATCCAAACA	ACSBG2
ACSBG2_5	CTCCTTTAGAGTACTTACCA	ACSBG2
ACSBG2_6	ACCCCAGGATACCAACTCCG	ACSBG2
ACSBG2_7	AAAATTCAGGGATGGTCATC	ACSBG2
ACSBG2_8	ACTGACTCTCGAAAAAATTC	ACSBG2
ACSBG2_9	TCATTGGAGTGCCTCAAATT	ACSBG2
ACSF2_1	AACCCAGGCAATGGTACAGG	ACSF2
ACSF2_10	ACGTAGCTGAGGCCTCCGAT	ACSF2
ACSF2_11	TGCTGGGTCTTGAATTGCTT	ACSF2
ACSF2_12	CATGGCAGGACAGGAACTGC	ACSF2
ACSF2_13	CTGCATGAGCACCCATGCAT	ACSF2
ACSF2_14	TTCCAGAGAGGTGGATCGCA	ACSF2
ACSF2_15	GAACCCAGCCTACCAGGCTA	ACSF2
ACSF2_16	GCTGAGGCCTCCGATGGGCG	ACSF2
ACSF2_17	ACATCCAGTTCACCTCGGTA	ACSF2
ACSF2_18	GTCTTCATGGAGGACGACCA	ACSF2
ACSF2_19	ATGGTCTCCACGCCCATCGG	ACSF2
ACSF2_2	GGAACCCAGGCAATGGTACA	ACSF2
ACSF2_20	AACCCCCTGTACCATTGCCT	ACSF2
ACSF2_21	ACGACCAAGGCCTCTCGTTC	ACSF2
ACSF2_22	GGAGGCCTCAGCTACGTTCA	ACSF2
ACSF2_23	GAATTGCTTGGGGAACACAA	ACSF2
ACSF2_24	AGGCAATGGTACAGGGGGTT	ACSF2
ACSF2_3	CAACCCCCTGTACCATTGCC	ACSF2
ACSF2_4	CATACTCCAGTTCCATAGCC	ACSF2
ACSF2_5	GGAGCAGGGTCCCCGGCAAA	ACSF2
ACSF2_6	GAGCCATGGCTGTCTACGTC	ACSF2
ACSF2_7	CGAGCCATGGCTGTCTACGT	ACSF2
ACSF2_8	TGCACCCCTGAACGTAGCTG	ACSF2
ACSF2_9	ACTGCTGGTTGTATTGGAGC	ACSF2
ACSF3_1	AAAGCTCCCTGTACGTGTGG	ACSF3
ACSF3_10	AGGAGGCATCGTTAGCGCAT	ACSF3
ACSF3_11	AGGGGACACCGTGGTGTTTA	ACSF3
ACSF3_12	TGCAGGCTCTGCGGGTGTGT	ACSF3
ACSF3_13	GGACAGAGCCATGCCGATCT	ACSF3
ACSF3_14	ATTCCAGTATTCTCGAAACA	ACSF3
ACSF3_15	GCCAGGGCACGGGTGAACAC	ACSF3
ACSF3_16	TAACGATGCCTCCTACGTCG	ACSF3
ACSF3_17	GGCATCGTTAGCGCATAGGA	ACSF3
ACSF3_18	GCACGGCCGCCACACGTACA	ACSF3
ACSF3_19	GGCTCTGCGGGTGTGTCGGC	ACSF3
ACSF3_2	CAGTATTCTCGAAACACGGA	ACSF3
ACSF3_20	AGCTGATGGAGTACTACGAC	ACSF3
ACSF3_21	CAGGCGCACGGCAGTGGTCA	ACSF3
ACSF3_22	GTGCTCACCTTCCGGCGCCT	ACSF3
ACSF3_23	AGATCTCCTGGGACAGGCGA	ACSF3
ACSF3_24	GACACCGTGGTGTTTAAGGA	ACSF3
ACSF3_3	GCTCTGCGGGTGTGTCGGCG	ACSF3
ACSF3_4	GCCATAAAGACATTGATCCG	ACSF3
ACSF3_5	ATCAGCTTGGTGTATATTGT	ACSF3
ACSF3_6	CTGGATGGCTGGTTTAAGAC	ACSF3
ACSF3_7	CCAGTATTCTCGAAACACGG	ACSF3
ACSF3_8	AATAAAGCTCCCTGTACGTG	ACSF3
ACSF3_9	TGGCATGACCGAGATCGGCA	ACSF3
ACSL1_1	TTTCCAAGGGTATCATAAAG	ACSL1
ACSL1_10	TCTTCCGACCAACACGCTTA	ACSL1
ACSL1_11	TACCTTGGGCTTCCGTCTGT	ACSL1
ACSL1_12	TAGTGGGTGATTATTGAACA	ACSL1
ACSL1_13	GAAGGCCAAACTCTTATTAG	ACSL1
ACSL1_14	TTTATCAAATTGCACGGCAT	ACSL1
ACSL1_15	TTTGTTGACTATGTACGTGA	ACSL1
ACSL1_16	TTAGATAATGGCCCTTGTTT	ACSL1
ACSL1_17	AGGATGCTTTGCTTATTCGA	ACSL1
ACSL1_18	AGATGCCAATGAACTGATCT	ACSL1
ACSL1_19	GGCAGTGAACTGGTGGAACG	ACSL1
ACSL1_2	CTCTCAAACATATGGGCGAG	ACSL1
ACSL1_20	TCTTGGACTTTGCCTCCAAG	ACSL1
ACSL1_21	GATGTCACAACATTATACGA	ACSL1
ACSL1_22	GCTCTGGCATTCGAAAATAC	ACSL1
ACSL1_23	CAGTGGGTTGAAGCACCTTG	ACSL1
ACSL1_24	ATGAAAGCCATTCATAGGGT	ACSL1
ACSL1_25	GGTTTCCGAGAGCCTAAACA	ACSL1
ACSL1_3	GCAGAATTGTCGGAGTGCAT	ACSL1
ACSL1_4	AGCCAACAGACGGAAGCCCA	ACSL1
ACSL1_5	CTTCCGACCAACACGCTTAT	ACSL1
ACSL1_6	GTTTCCGAGAGCCTAAACAA	ACSL1
ACSL1_7	CTACAACTCTCTCAAACATA	ACSL1
ACSL1_8	TAGTGTGTAATGCTGTGTCA	ACSL1
ACSL1_9	ATCATCATAGAAATACACCA	ACSL1
ACSL3_1	TTTAATGCATGAACAATGGC	ACSL3
ACSL3_10	ATGATTACTGCAATATCTGA	ACSL3
ACSL3_11	TTGGGGAACTCGGACCAGGT	ACSL3
ACSL3_12	ACATTATTGCTGGTATAACT	ACSL3
ACSL3_2	AACATTATTGCTGGTATAAC	ACSL3
ACSL3_3	CTGTGCAGCTATCATCCACT	ACSL3
ACSL3_4	GAAGATGAAGTACAACCAAA	ACSL3
ACSL3_5	TTGGCTTCAGTATTATACCC	ACSL3
ACSL3_6	GAGGGCAATGGTTTGCTATG	ACSL3
ACSL3_7	TATCTAAAGTATCACATCCA	ACSL3
ACSL3_8	CGAGTGGATGATAGCTGCAC	ACSL3
ACSL3_9	ACAGATCTGTATGCAGAATC	ACSL3
ACSL4_1	GCAAAGAAGCAGTAGTTCAT	ACSL4
ACSL4_10	AATCGCAGAGTGAATAACTT	ACSL4
ACSL4_11	AGAGTGAATAACTTTGGTAG	ACSL4
ACSL4_12	AGGAAAGTTGTACTTAAAGC	ACSL4
ACSL4_13	GAAGGCGTTGGTCTACTTGG	ACSL4
ACSL4_2	ACCACTAGTATACATAACAA	ACSL4
ACSL4_3	AAGTGTGTGACAGAGCGATA	ACSL4
ACSL4_4	AAGCCCACTTCAGACAAACC	ACSL4
ACSL4_5	TGCCAAGAAGAAAAACGCTA	ACSL4
ACSL4_6	GGCAAAGAAGCAGTAGTTCA	ACSL4
ACSL4_7	ATGCAATCAGTAGAAGAGTT	ACSL4
ACSL4_8	ACTTCTGGAAAGTAAACTTA	ACSL4
ACSL4_9	ATGGCCATGTCTGAAGGCGT	ACSL4
ACSL5_1	CTGAGAAGCAGCAACTTGTT	ACSL5
ACSL5_10	TTCCCACAGACTGATTGTTC	ACSL5
ACSL5_11	GACCTGAACAATCAGTCTGT	ACSL5
ACSL5_12	AGGACAGGGACTCGTGTGGC	ACSL5
ACSL5_13	GGTTCCTGTCTCTTGCATAA	ACSL5
ACSL5_14	TCGGCATCTTTGCTCAGAAT	ACSL5
ACSL5_15	TGACCTGAACAATCAGTCTG	ACSL5
ACSL5_2	CAGGTCAAGAAGAGGTAAGA	ACSL5
ACSL5_3	GTCAGGATGCAGATCAACGC	ACSL5
ACSL5_4	TCTCAGTGCTTCTAGTGAAT	ACSL5
ACSL5_5	CTCAGTGCTTCTAGTGAATG	ACSL5
ACSL5_6	CTTAGGGAGGAGCACGGAAG	ACSL5
ACSL5_7	GAGCAAAGATGCCGACAAAC	ACSL5
ACSL5_8	TCAGGATGCAGATCAACGCC	ACSL5
ACSL5_9	AGATGCCAAGACTATGTATG	ACSL5
ACSL6_1	GGGCCCAGGGTGTCATAGAG	ACSL6
ACSL6_10	GCCACCACCCTCGTGAGTAT	ACSL6
ACSL6_11	GCTGACCTTCTTCCTCGTGT	ACSL6
ACSL6_12	CACCATGGAATATGTGTAGC	ACSL6
ACSL6_13	CTGACCTTCTTCCTCGTGTC	ACSL6
ACSL6_14	CCAGGGCACCCATACTCACG	ACSL6
ACSL6_15	TAAGCCCACGGCGGAACACC	ACSL6
ACSL6_16	GGGGCACGGCGATCTGTGAT	ACSL6
ACSL6_17	TGCATGCTTTACAATTGTGC	ACSL6
ACSL6_18	CCGACAGGGCTGAATTTCTG	ACSL6
ACSL6_19	TTGCCTACTGGTTCACTCAC	ACSL6
ACSL6_2	GGCCACCACCCTCGTGAGTA	ACSL6
ACSL6_20	CTGAGATGCTAAGCCCACGG	ACSL6
ACSL6_21	CGGCGATCTGTGATTGGGTC	ACSL6
ACSL6_22	CTACTTCTTCTGACTGCATC	ACSL6
ACSL6_23	CACCTGAGATGCTAAGCCCA	ACSL6
ACSL6_3	CTGCCTGAGCTAGGTGACTT	ACSL6
ACSL6_4	CCGGGCATCATCATAGTAGT	ACSL6
ACSL6_5	TGCATCAGGAGGTTGCATGG	ACSL6
ACSL6_6	CAGGGCACCCATACTCACGA	ACSL6
ACSL6_7	GGCTCCCTCTGGCTATTCGT	ACSL6
ACSL6_8	AGTAGTGGGTAAGTAGCTGA	ACSL6
ACSL6_9	CTTACCTACGAATAGCCAGA	ACSL6
ACSM1_1	CTACAGTTGTCTAAAGCCAA	ACSM1
ACSM1_10	GTGTGAAGACGTTGGCTACA	ACSM1
ACSM1_11	CTCTGAGGCAAGGGCATCTA	ACSM1
ACSM1_12	AAGTTATGTACTGGACTACT	ACSM1
ACSM1_2	GCTGTGGGCTGCATGCGAAC	ACSM1
ACSM1_3	TTTGGTGGGTGAATGGCCAA	ACSM1
ACSM1_4	GAACCTCATTAGCCACTGCA	ACSM1
ACSM1_5	CGTTGGCTACACGGCGGGTT	ACSM1
ACSM1_6	GTGGCTGGACTTCCGATCGC	ACSM1
ACSM1_7	GAAGACGTTGGCTACACGGC	ACSM1
ACSM1_8	CAAGGTCTTTGACTTAACAC	ACSM1
ACSM1_9	TGAAGACGTTGGCTACACGG	ACSM1
ACSM2A_1	TACAGAACTGCGTCACTGTA	ACSM2A
ACSM2A_2	TGGGTGCCCCCATTGTTTAC	ACSM2A
ACSM2A_3	CAACATCCGGTAAACAATGG	ACSM2A
ACSM2A_4	TTCGCAGCCAATGCATATTC	ACSM2A
ACSM2A_5	TGTGCTCACTTATGGAACCT	ACSM2A
ACSM2A_6	CTGGACATCCGAGAATCCTA	ACSM2A
ACSM2A_7	CTACAGAACTGCGTCACTGT	ACSM2A
ACSM2A_8	CTTATGGAACCTTGGGCATT	ACSM2A
ACSM2A_9	CTGTCTTGTCGGGATTGTCC	ACSM2A
ACSM2B_1	CAACATCCGGTAAACAATAG	ACSM2B
ACSM2B_2	CTGGACATCCGAGAATTCTA	ACSM2B
ACSM3_1	GAAATGGAGAAGAGATGCGA	ACSM3
ACSM3_10	CAGTTTGAAGTCCTGTTTCA	ACSM3
ACSM3_11	GAATACCTCAGATACGGGCT	ACSM3
ACSM3_12	TTAGCAAAGTTGAAATACTC	ACSM3
ACSM3_2	ATGCAACAGCGTCTACTGCT	ACSM3
ACSM3_3	GAAGCCTGTTCCCTACAAAG	ACSM3
ACSM3_4	GGAATACCTCAGATACGGGC	ACSM3
ACSM3_5	CATGAAACAGGACTTCAAAC	ACSM3
ACSM3_6	ATGTGGAATACCTCAGATAC	ACSM3
ACSM3_7	GTATTCCACATCACATCTGA	ACSM3
ACSM3_8	CGGATATCCACTTGTTCCAC	ACSM3
ACSM3_9	GATGCAACAGCGTCTACTGC	ACSM3
ACSM4_1	AAGCCATAAATCGCTGTAAC	ACSM4
ACSM4_10	TGCGGCACTGCTTGACCGGA	ACSM4
ACSM4_11	TGGGATAAGTAGTAAGTGTC	ACSM4
ACSM4_12	ATACAATGGACTCCACCGCT	ACSM4
ACSM4_2	TGAAGTCCTCAGATATCATA	ACSM4
ACSM4_3	AATGTAGCTTGCATACGAAC	ACSM4
ACSM4_4	ACCAGACATTTAGATTCATC	ACSM4
ACSM4_5	ACGAGCATCCGGTACACAGT	ACSM4
ACSM4_6	TGGGCAGAATCACGGCCAAA	ACSM4
ACSM4_7	GATATAAATTCAAGAGTCTG	ACSM4
ACSM4_8	GGTCCCACTGGTGAAATAAA	ACSM4
ACSM4_9	AGCGGTGGAGTCCATTGTAT	ACSM4
ACSM5_1	GGAACTCCAGGGCATTCTGT	ACSM5
ACSM5_10	TTCTGGAACACGACTGACAC	ACSM5
ACSM5_11	CCTTGGAGCTAGGGAGTCAC	ACSM5
ACSM5_12	CTGGGAGTGCTCGACCATCT	ACSM5
ACSM5_2	CTACAGAGCACAACTGCATG	ACSM5
ACSM5_3	TCCCTGAAGTTCAACCAGCC	ACSM5
ACSM5_4	GGGAGTGCTCGACCATCTTG	ACSM5
ACSM5_5	GAAGATGTCAGATTCGGTCA	ACSM5
ACSM5_6	TACTTTACCAGCGGAACCAC	ACSM5
ACSM5_7	TCCCAGAGCAGCTACGGACT	ACSM5
ACSM5_8	GTCACTGGTGATAATGGACT	ACSM5
ACSM5_9	TAGGGAGTCACTGGTGATAA	ACSM5
ACSS1_1	CAGTCCCAGACGGTGTGGTA	ACSS1
ACSS1_10	CTCAGCGCGGGATACGAGCC	ACSS1
ACSS1_11	CAGACAACAAGGTCCACATG	ACSS1
ACSS1_12	GAGTCAGGGCGGCATAGAGC	ACSS1
ACSS1_13	GTATCCCGCGCTGAGTGCAC	ACSS1
ACSS1_14	GGCGCGGGACACTCTCGTGT	ACSS1
ACSS1_15	ATGCTGGCCTGTGCCAGGAT	ACSS1
ACSS1_16	CAAGGGCATCGTCCATACCC	ACSS1
ACSS1_17	CTGTACCTTGTGAGTCAGGG	ACSS1
ACSS1_18	ACCAGGACATGCTGCACGGT	ACSS1
ACSS1_19	TTGGCTGGGAGGATCAATGA	ACSS1
ACSS1_2	ACACCCCCTACCACACCGTC	ACSS1
ACSS1_20	GCAGTCCCAGACGGTGTGGT	ACSS1
ACSS1_21	GCAGCCTGCGAGGGCTCTCG	ACSS1
ACSS1_22	GACTTCAGCACTGGCAAGAT	ACSS1
ACSS1_23	ACTCACCAGAGACATTTAAC	ACSS1
ACSS1_3	GTGGTTATCACCTTCAACCA	ACSS1
ACSS1_4	AGATCAAAGCAACGCTCTCG	ACSS1
ACSS1_5	CGGGCATGTAGATGGCAACA	ACSS1
ACSS1_6	GCTGAAGAAAATAGTGGATG	ACSS1
ACSS1_7	ATCTGGGAGCGCGATGAGCC	ACSS1
ACSS1_8	ACAGACAACAAGGTCCACAT	ACSS1
ACSS1_9	AGGGAGCACCGGAATGCCCA	ACSS1
ACSS2_1	TGGGGCTTTGCACTCCATTG	ACSS2
ACSS2_10	GAAGAGAAGCCTGCAAACTA	ACSS2
ACSS2_11	TGGAGTGCAAAGCCCCAATG	ACSS2
ACSS2_12	GTCTCTATGTGAACGGATCT	ACSS2
ACSS2_13	CAGTACATTGTAGCAGATGT	ACSS2
ACSS2_14	GGCATGACCTCTTAATTGGG	ACSS2
ACSS2_15	GGAACCAAGGGATTGACTTG	ACSS2
ACSS2_2	TCAAAGTTGTACCGAAGGAA	ACSS2
ACSS2_3	ACAACTTTGATGTGACTAAA	ACSS2
ACSS2_4	GTGGCATGAGCTCATGCAAG	ACSS2
ACSS2_5	CAAAGTTGTACCGAAGGAAT	ACSS2
ACSS2_6	GCCAGTCCCCCCCAATTAAG	ACSS2
ACSS2_7	GGGCGGGCAGAGCTCGGCAT	ACSS2
ACSS2_8	GGGCATGACCTCTTAATTGG	ACSS2
ACSS2_9	CTGGGCATGACCTCTTAATT	ACSS2
ACSS3_1	AACATGGTATACATCGCCTG	ACSS3
ACSS3_10	CAAGCCCTGGACCAAAACGC	ACSS3
ACSS3_11	CTCCCGGTCGTGACCTTGAT	ACSS3
ACSS3_12	CTTTGCCCCAGAACCTCTCG	ACSS3
ACSS3_2	AGATCAGCTGGTACAAGCCC	ACSS3
ACSS3_3	CAGAACTTCTTTATAGGTAA	ACSS3
ACSS3_4	CCTCTCGGGGTCGGTCACCG	ACSS3
ACSS3_5	GTAGAAGAAGCGCTAAAAAT	ACSS3
ACSS3_6	CCTCAGGGCTTTAGTGGTCC	ACSS3
ACSS3_7	CGTCATATTGAAAATGGTAA	ACSS3
ACSS3_8	TCCCAATCAAGGTCACGACC	ACSS3
ACSS3_9	TCCCGGTCGTGACCTTGATT	ACSS3
ACY1_1	GCTCAACTCCCACACGGATG	ACY1
ACY1_10	AAGACAGTGAAGGCATCAGT	ACY1
ACY1_11	GGCGGAAGAGCGTCACCGAT	ACY1
ACY1_12	CCTCCATGAAGCGTGAGGCA	ACY1
ACY1_13	GCTGGACAGTGCGGATACGC	ACY1
ACY1_14	CGCCACCCTCTAGCTTAGTC	ACY1
ACY1_15	GGGTGCGGGTTACCAGCACT	ACY1
ACY1_2	CTGAGGGCTACATCTATGCC	ACY1
ACY1_3	GCATGGAGCTGTTCGTGCAG	ACY1
ACY1_4	CAGTGCGGATACGCAGGTAC	ACY1
ACY1_5	CGTGAACCTGACTAAGCTAG	ACY1
ACY1_6	GTCCAGCCCAAGCCTGACTA	ACY1
ACY1_7	GCCCTCAGGGCGTGGAACTC	ACY1
ACY1_8	CCATGCCTCACGCTTCATGG	ACY1
ACY1_9	GTGAACCTGACTAAGCTAGA	ACY1
ACY3_1	CAGTCACAGCCACGCGACGC	ACY3
ACY3_10	GATGGAAGCCTATAGACCCG	ACY3
ACY3_11	CGGGCTCTTGTCACCTCATA	ACY3
ACY3_12	CATGGCAAAGACTTCGTGGG	ACY3
ACY3_2	TCTTCCTGTACCAGCGGTCT	ACY3
ACY3_3	GGAGGACTTCGCGATTAAGC	ACY3
ACY3_4	CACCCCGGACGACCCATATG	ACY3
ACY3_5	CACGCATGGCAACGAGATGT	ACY3
ACY3_6	GGGCTCTTGTCACCTCATAT	ACY3
ACY3_7	ACGCATGGCAACGAGATGTC	ACY3
ACY3_8	GTCACCTCATATGGGTCGTC	ACY3
ACY3_9	CACCTCATATGGGTCGTCCG	ACY3
ACYP1_1	GCTGGGTCCAGAACACTGAC	ACYP1
ACYP1_2	CAGGAATGGCTTGAAACAAG	ACYP1
ACYP1_3	CTCCAAGGTGCGTCATATGC	ACYP1
ACYP1_4	TGGGTCCAGAACACTGACCG	ACYP1
ACYP1_5	TTTCATAATCCACTGATATC	ACYP1
ACYP1_6	ATATGACGCACCTTGGAGAT	ACYP1
ACYP1_7	TGAAAAAGTCATCTTGAAGT	ACYP1
ACYP1_8	TTCCTGCATATGACGCACCT	ACYP1
ACYP2_1	AGAGTATTCAAGCTTAGAGA	ACYP2
ACYP2_2	GTCCACGGATTTGAGTGACT	ACYP2
ACYP2_3	AGTCCACGGATTTGAGTGAC	ACYP2
ACYP2_4	TGAAGCTAGGAAAATAGGAG	ACYP2
ACYP2_5	TCCGTGGACTACGAGGTGTT	ACYP2
ACYP2_6	CGAGGTGTTCGGAAGAGTGC	ACYP2
ACYP2_7	GAAGATGAAGCTAGGAAAAT	ACYP2
ACYP2_8	GCTAGGAAAATAGGAGTGGT	ACYP2
ACYP2_9	CGCCCAGTCACTCAAATCCG	ACYP2
ADA_1	CCTCTGCTGTGTTAGCTGGG	ADA
ADA_10	ATTCACCGTACTGTCCACGC	ADA
ADA_11	AAACCATCTTATACTATGGC	ADA
ADA_12	CCTGAAACCATCTTATACTA	ADA
ADA_2	GCCCCTCTGCTGTGTTAGCT	ADA
ADA_3	CTCTGCTGTGTTAGCTGGGA	ADA
ADA_4	GCTTGATGGATCCGTCTAGG	ADA
ADA_5	CAGGCTTGATGGATCCGTCT	ADA
ADA_6	TGGCTACCACGGTCTGCTGC	ADA
ADA_7	CCTCCCCGGCGTGGACAGTA	ADA
ADA_8	GAACTGCATGTCCACCTAGA	ADA
ADA_9	CAGGAGGGGGAGCGAGACTT	ADA
ADAD1_1	TCCAAGGTTACGCAAGTAAC	ADAD1
ADAD1_10	GCTAGTTCAGATAAAACAAC	ADAD1
ADAD1_11	CTCGCTGCATTTGTGCAAAC	ADAD1
ADAD1_12	CCTGAAATATAGCAGTTCAT	ADAD1
ADAD1_13	GAGGTTGTAGCTATAGGCAC	ADAD1
ADAD1_2	GATGGTATTCAGTACAAGAC	ADAD1
ADAD1_3	TTCAGCATCTGGGCAAAGCT	ADAD1
ADAD1_4	ATCCAAGGTTACGCAAGTAA	ADAD1
ADAD1_5	ACCCGTTACTTGCGTAACCT	ADAD1
ADAD1_6	AAGACGATAACTACACCCAC	ADAD1
ADAD1_7	AGGTGAATACAATTACAGCC	ADAD1
ADAD1_8	GCGAGTTCAGCTTGACCTTA	ADAD1
ADAD1_9	CAACATGAGGTTGTAGCTAT	ADAD1
ADAD2_1	TCTCAGGGCGCTGACGACGA	ADAD2
ADAD2_10	GTCCTTGCTCACGGAGTACG	ADAD2
ADAD2_11	CGGTGAGCGCGGAACTGGAT	ADAD2
ADAD2_12	TGATCTGCAACGATGCAGCC	ADAD2
ADAD2_2	GCGAGCGCTCGTCCAACAGG	ADAD2
ADAD2_3	TCTCTGCCCTCTGCTACATC	ADAD2
ADAD2_4	TCCAGCCACAGTCCCCTTAC	ADAD2
ADAD2_5	CACTGCGAATAGCAAGACGG	ADAD2
ADAD2_6	TGGCCCCCCTGAGCGTAGGT	ADAD2
ADAD2_7	CTGGCAGGTGGGTCTTTGAG	ADAD2
ADAD2_8	TGGACGAGCGCTCGCCATAC	ADAD2
ADAD2_9	GGACGAGCGCTCGCCATACT	ADAD2
ADAL_1	ACAGTCTCCTTGGCTACTAA	ADAL
ADAL_10	AACTAATGGATCCATTCAAG	ADAL
ADAL_11	GCTTTCTTAGCTTCTAAAAG	ADAL
ADAL_12	GAACTGTACCCTCAGTAGAA	ADAL
ADAL_13	GAGTTCTTCCTTTCTACTGA	ADAL
ADAL_2	GATCTGCTTCCTGACAGAAT	ADAL
ADAL_3	TATGTGGAATCTATACTTGA	ADAL
ADAL_4	AACATTTCTCAACTCCGGTG	ADAL
ADAL_5	AGGTGGCCCTTTAGTAGCCA	ADAL
ADAL_6	CTATTCTGAATTGCCAAAAG	ADAL
ADAL_7	GTTCCATGCCCGATTCTGTC	ADAL
ADAL_8	GGAGACTGTAAAACTTGCCG	ADAL
ADAL_9	CAAGGGAAAGAAAAGAACTT	ADAL
ADCY1_1	ACCGACGAAGAGCAAGGCAT	ADCY1
ADCY1_10	GCCAATGCCTTGCTCTTCGT	ADCY1
ADCY1_11	TCCACAAGATTTACATCCAG	ADCY1
ADCY1_12	ACATGTATGGGGTCTTTGTG	ADCY1
ADCY1_13	TCGCCGCATCAAGATTCTCG	ADCY1
ADCY1_14	CCTGCCCCGGAACGTTGCCA	ADCY1
ADCY1_15	CTGCCAAACCCCTTGTTCGG	ADCY1
ADCY1_16	TCATCTCCATGGCAACGTTC	ADCY1
ADCY1_17	CGACCCTAGCGTGCTTGAAT	ADCY1
ADCY1_18	GCAGGCCCGGAGCTGCATTG	ADCY1
ADCY1_19	GGAAGAGGACGCAGTGCACC	ADCY1
ADCY1_2	GTTCACACCGACGAAGAGCA	ADCY1
ADCY1_20	TCCAGAGGCACGACAATGTG	ADCY1
ADCY1_21	TCGTCGGTGTGAACATGTAT	ADCY1
ADCY1_22	GGACTGCTACTACTGCGTGT	ADCY1
ADCY1_3	TTCTGACTGAGCGTTCACAG	ADCY1
ADCY1_4	TGCTCGTGGTAACCAACGTC	ADCY1
ADCY1_5	GCTGCATTGAGGACCGACTG	ADCY1
ADCY1_6	TTACCGTCCTCCAGAGACGT	ADCY1
ADCY1_7	GTGTCCTGGGCTTGCGCAAG	ADCY1
ADCY1_8	GGTGGCTGCGTCGCACTTGC	ADCY1
ADCY1_9	CGAACTCCTCGTCGCACGCC	ADCY1
ADCY10_1	CTTCCAAAGAAAGTTATGAA	ADCY10
ADCY10_10	TCAAAATTAAAATTGGGGGG	ADCY10
ADCY10_11	CTGAAATATCAACAAACATC	ADCY10
ADCY10_12	CCGTCAAAATAATCCATAAA	ADCY10
ADCY10_13	CTATCTTGACTCGGATGTCT	ADCY10
ADCY10_14	GTCCCTACAAAAGTATGTGA	ADCY10
ADCY10_15	ATTGTCTTCTGTGGGATCGT	ADCY10
ADCY10_16	AAAGGAGGATTACCCTTTGC	ADCY10
ADCY10_17	CCCACAGAAGACAATCCCAC	ADCY10
ADCY10_18	AGCCCCTCTGTCCATGTACA	ADCY10
ADCY10_19	CTAGACATCCGAGTCAAGAT	ADCY10
ADCY10_2	CGGCCCCAATACTGATACAA	ADCY10
ADCY10_20	TGTGCGCCTTGCCCAGAACA	ADCY10
ADCY10_3	CTCCCCAGAGCGACCCTTTA	ADCY10
ADCY10_4	TCACAAACACAATCGTCACT	ADCY10
ADCY10_5	CCACTTTCTGGTGATTGGTC	ADCY10
ADCY10_6	TGAGCTGCTATTCTGACTAT	ADCY10
ADCY10_7	AGGATGATGATGTACTACCC	ADCY10
ADCY10_8	GACAGAAGTGATGTGCATAT	ADCY10
ADCY10_9	ATGAGCTGCTATTCTGACTA	ADCY10
ADCY2_1	TGCCTCCCGGTGTTGCAGAC	ADCY2
ADCY2_10	CTGTTATTAGAAACGCCACA	ADCY2
ADCY2_11	ACAGATGAAAATGATCACAT	ADCY2
ADCY2_12	TGCCTCCAAAACACATGAAC	ADCY2
ADCY2_2	CCGCGACTTGATGCAATTAC	ADCY2
ADCY2_3	AAGAGGAAGAACGATACCTA	ADCY2
ADCY2_4	GATGGCGTCTCGCATGTTGA	ADCY2
ADCY2_5	GCTGAAGAGCGAGTTCCATG	ADCY2
ADCY2_6	CAGCCCGAGCGCGAAGAAGA	ADCY2
ADCY2_7	GCCTCTTCTCGTTGGTGATA	ADCY2
ADCY2_8	CGCTCTTCAGCAAACATATC	ADCY2
ADCY2_9	CAGGCAGACGCTAAGCACGA	ADCY2
ADCY3_1	CACCGTGTCACTAGCCGCGT	ADCY3
ADCY3_10	CACGCGCGAAGTTCAGGCCC	ADCY3
ADCY3_11	GGACCCATGAAATCTCGGTC	ADCY3
ADCY3_12	CCACCGTGTCACTAGCCGCG	ADCY3
ADCY3_2	GTTCCGGACCGAGATTTCAT	ADCY3
ADCY3_3	CACGCGGCTAGTGACACGGT	ADCY3
ADCY3_4	ACCACGGAGATGATCACGAT	ADCY3
ADCY3_5	ACCCCGCGGTCAGGGTCGGA	ADCY3
ADCY3_6	CCACGGAGATGATCACGATG	ADCY3
ADCY3_7	CATGCGGCTGACTTTCGTGC	ADCY3
ADCY3_8	AAAGTCAGCCGCATGAAGCG	ADCY3
ADCY3_9	TCTACCAGACCTACTTCAAA	ADCY3
ADCY4_1	GGCCAGCGAGTGTTCCCCTA	ADCY4
ADCY4_10	GCCATCAACTGCGTGCGCAT	ADCY4
ADCY4_11	CGCTGGACGCGTCCCCTGTC	ADCY4
ADCY4_12	TTGGGCCACAGCCGGACTCA	ADCY4
ADCY4_2	TCCACAGCCTCTATGTCAAG	ADCY4
ADCY4_3	CCCAGGAGCATGAATGCATG	ADCY4
ADCY4_4	TCCCCTGTCCGGCTTGGTAT	ADCY4
ADCY4_5	CCTGGTGCCTCTTGACATAG	ADCY4
ADCY4_6	CTCTATGTCAAGAGGCACCA	ADCY4
ADCY4_7	ACGCAGTTGATGGCATGGTC	ADCY4
ADCY4_8	CTGGTCCTCGGGCTGTATCT	ADCY4
ADCY4_9	CACTCAGGCAGCGTACTGTG	ADCY4
ADCY5_1	GCCGCTCCAGTTTGTCCGAC	ADCY5
ADCY5_10	AGGCGCGGCTCCACTCGCAG	ADCY5
ADCY5_11	GGAGACCTCAGCCGGATAGT	ADCY5
ADCY5_12	GGTGCAGACACCCACGATGT	ADCY5
ADCY5_13	ATCTCCATGGCAACATGACG	ADCY5
ADCY5_14	AAACATGACAACGTGAGGTA	ADCY5
ADCY5_15	GTCCTGGGCGTTGGTGCGCA	ADCY5
ADCY5_16	CGCTGCTGCCCGTGCGCATG	ADCY5
ADCY5_17	GGAAGTGGCAGTTCGACGTC	ADCY5
ADCY5_18	TTTACGTATTAAGATCCTTG	ADCY5
ADCY5_2	CCATGGCAACATGACGGGGA	ADCY5
ADCY5_3	CAGGTAGTTGAGTGTAGCCT	ADCY5
ADCY5_4	CGATGGAGTTGGTTCTCTGG	ADCY5
ADCY5_5	CATGATGAGGATCACGCCGA	ADCY5
ADCY5_6	GCTGCTGCCCGTGCGCATGC	ADCY5
ADCY5_7	GTTTCTGGATGTAAATCTTA	ADCY5
ADCY5_8	CGCCAGAGAACCAACTCCAT	ADCY5
ADCY5_9	CGTGGAAGGCCAACATGACC	ADCY5
ADCY6_1	TACCGAGGTGACAACGACAG	ADCY6
ADCY6_10	GGCTCATGGTGGTGTGTAAC	ADCY6
ADCY6_11	CCCGGAGGCAGCTCATATAG	ADCY6
ADCY6_12	CGGAGGCAGCTCATATAGCG	ADCY6
ADCY6_2	AGCAACATGTCATGGTTTAG	ADCY6
ADCY6_3	CCGCCCTCAGCCTGCCTATG	ADCY6
ADCY6_4	TGGCCTCCTGGTCCCTAAAG	ADCY6
ADCY6_5	AGGATGACGCCTTCATCCGG	ADCY6
ADCY6_6	GCAATGGGCAGAAGCGTTCG	ADCY6
ADCY6_7	ACAGGCCAACAGTGCCACAT	ADCY6
ADCY6_8	CATGTGGGTGGTGAGCTACG	ADCY6
[truncated: 33,103 more rows]
