# Supplementary material for: Therapeutic targeting nudix hydrolase 1 creates a MYC-driven metabolic vulnerability
Source: Nat Commun. 2024 Mar 16;15:2377. doi: 10.1038/s41467-024-46572-6 (PMC10944511; doi:10.1038/s41467-024-46572-6)
Supplement: Supplementary file 8 — Source Data [file 41467_2024_46572_MOESM8_ESM.zip › Source data.xlsx]

## Sheet: figure1e
Figure 1e	% of cell death
		independently repeat-1						independently repeat-2	independently repeat-3
	MYCN-ER	DMSO	shNC	2.9	1	1.2		3.9	4.5
			shNUDT1	1.4	3.7	5.3		7.1	6.8
		4-OHT	shNC	2.4	1.9	1.5		10	9
			shNUDT1	28.8	29	33.3		34.6	34.1

## Sheet: figure1f
Figure 1f	% of cell death
	independently repeat-1		shNC			shNUDT1
		TET(-)	9.2	11.5	12.5	44.8	41.9	39.9
		TET(+)	4.7	5.1	5.4	19.2	21.4	21.2
	independently repeat-2		shNC	shNUDT1
		TET(-)	5.6	31.8
		TET(+)	2.3	6
	independently repeat-3		shNC	shNUDT1
		TET(-)	7.3	30.4
		TET(+)	4.8	8.7

## Sheet: figure1g
Figure 1g

## Sheet: figure1h
Figure 1h
% of cell death			independently repeat-1						independently repeat-2			independently repeat-3
		sgNC			sgNUDT1				sgNC	sgNUDT1		sgNC	sgNUDT1
	SHEP	1.9	1	1.2	2.7	3.9	2.3		1.8	5.3		2	5.5
	A549	3.8	4	3	9	10.3	10.7		3.7	3.6		3.9	3.9
	kelly	9.6	3	2.6	43.7	33.5	39.3		5.5	32.4		5.9	31.7
	BE2C	7.6	6.8	8.8	41.8	41.4	34.8		7.2	31.4		6.8	33.8
	SF188	9.2	10	6.9	40	36.8	34.9		6.3	30.8		6.6	32.4
	ROMAS	7.3	6.5	5.7	49.5	46.4	47.4		2.8	48.2		3.2	50.4
	NCI-H82	9.1	9.9	16	42.3	35.3	48.3		6.8	36.4		7.6	34.6
	KOPTK1	15.4	13.4	16.1	74.3	72.3	66.7		15.7	71.1		15.4	69.5

## Sheet: figure1i
Figure 1i	% of cell death
independently repeat-1		shNC	shNUDT1	WT	E56A
		4.6	45.9	12.4	42.4
		4.1	47.8	13.3	44.9
		4	47.2	11.1	43.8
independently repeat-2		1.4	35.8	8.2	34.5
independently repeat-3		5	46	17.4	41.2

## Sheet: figure2b
Figure 2b
		0h			24h			48h
independently repeat-1	NOX4	1.20418	1.14042	0.728187	4.03925	4.75978	4.93016	6.56911	6.33168	7.93964
	DUOX1	1.1314	1.15139	0.767641	0.649873	1.00296	0.761638	0.365799	0.356517	0.478865
		0h			24h			48h
independently repeat-2	NOX4	1.44248	0.886894	0.781663	2.29618	1.67167	2.65983	6.64161	5.53925	5.35819
	DUOX1	0.952574	0.974722	1.07701	0.859976	0.887373	0.600882	0.794875	0.789175	0.522949
		0h			24h			48h
independently repeat-3	NOX4	1.06383	1.2228	0.768727	3.5099	4.31117	2.69561	6.50714	6.82422	4.68805
	DUOX1	not detected

## Sheet: figure2c
		Figure 2c
					0			4h			8h			12h
		independently repeat-1		IgG	0.653925	1.20523	1.26882	0.924873	1.56156	1.47039	1.11203	1.74964	0.946596	1.21552	1.59358	1.16877
				MYCN	1.65645	1.27001	1.21638	2.79342	2.80552	2.14959	6.70105	7.03231	6.95824	10.8383	11.8036	13.0381
					0			4h			8h			12h
		independently repeat-2		IgG	1.26898	0.837627	0.940793	1.16641	0.929874	0.893478	0.738428	0.623433	0.820066	0.860172	0.90649	0.895386
				MYCN	1.08599	1.05364	1.11404	1.01266	0.965572	1.21829	4.29382	3.89897	4.07318	4.32529	4.61594	4.62376
					0			4h			8h			12h
		independently repeat-3		IgG	0.752927	0.852379	1.55817	0.925465	0.880345	0.862441	0.489081	0.920085	0.488377	0.680232	1.31323	0.893533
				MYCN	0.787061	1.04626	0.822986	4.02651	3.84178	5.6443	5.10178	5.37597	4.05174	12.1175	14.3587	14.1894

## Sheet: figure2f
Figure 2f
	independently repeat-1			DMSO+sgNUDT1	4-OH sgNC	4-OH+sgNUDT1	4-OH+sgNC+NAC	4-OH+sgNUDT1+NAC	4-OH+sgNC+OGG1	4-OH+sgNUDT1+OGG1
		Field1	15.527	18.481	15.634	62.046	14.968	22.361	9.361	25.952
		Field2	17.769	18.656	18.309	59.059	12.879	23.865	15.168	27.552
		Field3	20.52	22.05	18.377	38.038	13.021	26.39	15.367	29.417
		Field4	21.318	22.517	24.251	43.524	13.215	28.538	15.367	30.731
		Field5	22.165	24.47	26.54	44.033	15.237	30.909	15.859	30.962
		Field6	15.443	15.787	26.564	46.533	15.991	21.769	17.697	31.15
		Field7	15.627	18.219	28.344	50.877	15.28	22.01	17.854	32.142
		Field8	15.726	18.236	17.966	52.191	15.583	24.505	17.959	27.663
		Field9	15.856	18.279	17.982	54.886	15.68	21.993	18.695	25.98
		Field10	17.505	18.489	18.132	64.201	15.727	18.189	26.791	25.701
	independently repeat-2		DMSO sgNC	DMSO+sgNUDT1	4-OH sgNC	4-OH+sgNUDT1	4-OH+sgNC+NAC	4-OH+sgNUDT1+NAC
		Field1	4.966	7.399	16.421	53.874	11.274	18.9
		Field2	7.249	9.748	15.088	58.38	11.369	22.038
		Field3	9.235	10.217	15.146	72.236	11.608	27.638
		Field4	12.22	12.806	13.371	42.994	13.568	17.105
		Field5	10.135	9.738	13.273	55.93	17.125	21.517

## Sheet: figure2g
Figure 2g		independently repeat-1				independently repeat-2	independently repeat-3
% of cell death	DMSO sgNC	2.3	2.8	2.1		8.7	8.8
	DMSO sgNUDT1	3.4	3.5	3.6		9	9.5
	4-OH sgNC	4.1	9.2	4.2		12.4	13.1
	4-OH sgNUDT1	58.1	59.7	59.3		42.4	43.2
	4-OH sgNC+NAC	9.6	10.5	11		12.9	14.3
	4-OH sgNUDT1+NAC	19.7	19.6	21.7		16.5	17.4

## Sheet: figure2h
Figure 2h	Kelly		independently repeat 1								independently repeat 2
		shNC	sgNOX4	shNUDT1	shNUDT1+sgNOX4					shNC	sgNOX4	shNUDT1	shNUDT1+sgNOX4
	Field1	16.511	13.156	39.952	11.861				Field1	7.912	10.809	35.407	11.289
	Field2	17.702	14.194	40.334	14.194				Field2	8.347	6.189	37.539	11.132
	Field3	17.99	14.742	54.443	24.306				Field3	6.895	7.78	39.219	11.296
	Field4	18.04	14.806	56.774	24.7				Field4	6.762	10.839	21.103	9.899
	Field5	18.336	17.584	64.836	24.891				Field5	7.908	11.368	23.871	9.734
	Field6	19.067	17.818	67.32	25.23
	Field7	19.26	17.827	74.344	26.915
	Field8	19.432	18.347	75.196	28.153
	Field9	19.66	19.003	83.175	28.839
	Field10	20.203	21.281	86.337	30.016

[truncated: 60 more sheets: figure2i, figure3a, figure3b, figure3d, figure3e, figure3f, figure3g, figure3h, figure3i, figure3j, figure3k, figure4c, figure4e, figure4f, figure4h, figure5c, figure5d, figure5e, figure5f, figure5h …]
